# Supplementary material for: 4-Chloro-N-m-tolyl­benzamide
Source: Acta Crystallogr Sect E Struct Rep Online. 2009 May 20;65(Pt 6):o1334. doi: 10.1107/S1600536809018236 (PMC2969756; doi:10.1107/S1600536809018236)
Supplement: Supplementary file 1 [file e-65-o1334-sup1.cif]

##############################################################################
###                                                                        ###
###        Electronic paper (Acta Crystallographica Section E)             ###
###                                                                        ###
##############################################################################
#                                                                            #
# This CIF contains the data in a paper accepted for publication in Acta     #
# Crystallographica Section E. It conforms to the requirements of Notes      #
# for Authors for Section E, and has been peer reviewed under the auspices   #
# of the IUCr Commission on Journals.                                        #
#                                                                            #
# Full details of the Crystallographic Information File format               #
# are given in the paper "The Crystallographic Information File (CIF):       #
# a New Standard Archive File for Crystallography" by S. R. Hall, F. H.      #
# Allen and I. D. Brown [Acta Cryst. (1991), A47, 655-685].                  #
#                                                                            #
# The current version of the core CIF dictionary is obtainable from          #
# ftp://ftp.iucr.org/pub/cif_core.dic. The current version number is 2.4.    #
#                                                                            #
# Software is freely available for graphical display of the structure(s) in  #
# this CIF.  For information consult the CIF home page http://www.iucr.org/  #
# cif/home.html                                                              #
#                                                                            #
# This file may be used for bona fide research purposes within the           #
# scientific community so long as proper attribution is given to the journal # 
# article from which it was obtained.                                        #
#                                                                            #
##############################################################################
                                             
data_global
_audit_creation_method     SHELXL-97
_journal_date_recd_electronic     2009-05-07
_journal_date_accepted     2009-05-14
_journal_name_full     'Acta Crystallographica, Section E'
_journal_year     2009
_journal_volume     65
_journal_issue      6
_journal_page_first     o1334
_journal_page_last     o1334
_journal_paper_category     QO
_journal_coeditor_code     YA2096
_publ_contact_author_name     'Dr Aamer Saeed'
_publ_contact_author_address
;
Department of Chemistry,
Quaid-I-Azam University,
Islamabad 45320,
Pakistan
;
_publ_contact_author_email     'aamersaeed@yahoo.com'
_publ_contact_author_fax     '+92 51 90643231'
_publ_contact_author_phone     '+92 51 90642241'
_publ_section_title
;
4-Chloro-<i>N</i>-<i>m</i>-tolylbenzamide
;
loop_
    _publ_author_name
    _publ_author_address
    'Saeed, Aamer'
;
Department of Chemistry,
Quaid-i-Azam University,
Islamabad 45320,
Pakistan
;
    'Irfan, Madiha'
;
Department of Chemistry,
Quaid-i-Azam University,
Islamabad 45320,
Pakistan
;
    'Bolte, Michael'
;
Institut f\"ur Anorganische Chemie
J. W. Goethe-Universit\"at Frankfurt
Max-von-Laue-Strasse 7
60438 Frankfurt/Main
Germany
;
data_I
_audit_creation_method     SHELXL-97
_chemical_name_systematic
;
4-Chloro-<i>N</i>-<i>m</i>-tolylbenzamide
;
_chemical_name_common     ?
_chemical_formula_moiety     'C14 H12 Cl N O'
_chemical_formula_sum     'C14 H12 Cl N O'
_chemical_formula_iupac     'C14 H12 Cl N O'
_chemical_formula_weight     245.70
_chemical_melting_point     ?
_symmetry_cell_setting     Monoclinic
_symmetry_space_group_name_H-M     'P 21/c'
_symmetry_space_group_name_Hall     '-P 2ybc'
loop_
    _symmetry_equiv_pos_as_xyz
    'x, y, z'
    '-x, y+1/2, -z+1/2'
    '-x, -y, -z'
    'x, -y-1/2, z-1/2'
_cell_length_a     13.9721(14)
_cell_length_b     10.1922(6)
_cell_length_c     9.0154(8)
_cell_angle_alpha     90.00
_cell_angle_beta     105.415(7)
_cell_angle_gamma     90.00
_cell_volume     1237.67(18)
_cell_formula_units_Z     4
_cell_measurement_reflns_used     10353
_cell_measurement_theta_min     2.6
_cell_measurement_theta_max     27.8
_cell_measurement_temperature     173(2)
_exptl_crystal_description     block
_exptl_crystal_colour     colourless
_exptl_crystal_size_max     0.26
_exptl_crystal_size_mid     0.24
_exptl_crystal_size_min     0.23
_exptl_crystal_density_diffrn     1.319
_exptl_crystal_density_meas     ?
_exptl_crystal_density_method     'not measured'
_exptl_crystal_F_000     512
_exptl_absorpt_coefficient_mu     0.29
_exptl_absorpt_correction_type     multi-scan
_exptl_absorpt_process_details     '(MULABS; Spek, 2009; Blessing, 1995)'
_exptl_absorpt_correction_T_min     0.928
_exptl_absorpt_correction_T_max     0.936
_exptl_special_details
;
;
_diffrn_ambient_temperature     173(2)
_diffrn_radiation_type     MoK\a
_diffrn_radiation_wavelength     0.71073
_diffrn_radiation_source     'fine-focus sealed tube'
_diffrn_radiation_monochromator     graphite
_diffrn_measurement_device_type     'Stoe IPDSII two-circle'
_diffrn_measurement_method     \w
_diffrn_detector_area_resol_mean     ?
_diffrn_reflns_number     9469
_diffrn_reflns_av_R_equivalents     0.074
_diffrn_reflns_av_sigmaI/netI     0.064
_diffrn_reflns_theta_min     2.5
_diffrn_reflns_theta_max     25.0
_diffrn_reflns_theta_full     25.0
_diffrn_measured_fraction_theta_max     0.999
_diffrn_measured_fraction_theta_full     0.999
_diffrn_reflns_limit_h_min     -16
_diffrn_reflns_limit_h_max     16
_diffrn_reflns_limit_k_min     -12
_diffrn_reflns_limit_k_max     12
_diffrn_reflns_limit_l_min     -10
_diffrn_reflns_limit_l_max     10
_diffrn_standards_number     0
_diffrn_standards_interval_count     .
_diffrn_standards_interval_time     .
_diffrn_standards_decay_%     ?
_refine_special_details
;
Refinement of <i>F</i>^2^ against ALL reflections. The weighted <i>R</i>-factor
<i>wR</i> and goodness of fit <i>S</i> are based on <i>F</i>^2^, conventional
<i>R</i>-factors <i>R</i> are based on <i>F</i>, with <i>F</i> set to zero for
negative <i>F</i>^2^. The threshold expression of <i>F</i>^2^ >
\s(<i>F</i>^2^) is used only for calculating <i>R</i>-factors(gt) <i>etc</i>.
and is not relevant to the choice of reflections for refinement.
<i>R</i>-factors based on <i>F</i>^2^ are statistically about twice as large
as those based on <i>F</i>, and <i>R</i>- factors based on ALL data will be
even larger.
;
_reflns_number_total     2193
_reflns_number_gt     1787
_reflns_threshold_expression     I>2\s(I)
_refine_ls_structure_factor_coef     Fsqd
_refine_ls_matrix_type     full
_refine_ls_R_factor_all     0.075
_refine_ls_R_factor_gt     0.066
_refine_ls_wR_factor_gt     0.171
_refine_ls_wR_factor_ref     0.178
_refine_ls_goodness_of_fit_ref     1.04
_refine_ls_restrained_S_all     1.04
_refine_ls_number_reflns     2193
_refine_ls_number_parameters     160
_refine_ls_number_restraints     0
_refine_ls_hydrogen_treatment     mixed
_refine_ls_weighting_scheme     calc
_refine_ls_weighting_details
                 'calc w=1/[\s^2^(Fo^2^)+(0.1231P)^2^] where P=(Fo^2^+2Fc^2^)/3'
_atom_sites_solution_hydrogens     geom
_atom_sites_solution_primary     direct
_atom_sites_solution_secondary     difmap
_refine_ls_shift/su_max     ?
_refine_ls_shift/su_max_lt     0.001
_refine_ls_shift/su_mean     0.000
_refine_diff_density_max     0.51
_refine_diff_density_min     -0.47
_refine_ls_extinction_method     'SHELXL97 (Sheldrick, 2008)'
_refine_ls_extinction_coef     0.018(5)
_refine_ls_extinction_expression
                                  'Fc^*^=kFc[1+0.001xFc^2^\l^3^/sin(2\q)]^-1/4^'
loop_
    _atom_type_symbol
    _atom_type_description
    _atom_type_scat_dispersion_real
    _atom_type_scat_dispersion_imag
    _atom_type_scat_source
    'C' 'C' 0.0033 0.0016
                         'International Tables Vol C Tables 4.2.6.8 and 6.1.1.4'
    'H' 'H' 0.0000 0.0000
                         'International Tables Vol C Tables 4.2.6.8 and 6.1.1.4'
    'Cl' 'Cl' 0.1484 0.1585
                         'International Tables Vol C Tables 4.2.6.8 and 6.1.1.4'
    'N' 'N' 0.0061 0.0033
                         'International Tables Vol C Tables 4.2.6.8 and 6.1.1.4'
    'O' 'O' 0.0106 0.0060
                         'International Tables Vol C Tables 4.2.6.8 and 6.1.1.4'
_computing_data_collection     'X-AREA (Stoe & Cie, 2001)'
_computing_cell_refinement     'X-AREA (Stoe & Cie, 2001)'
_computing_data_reduction     'X-AREA (Stoe & Cie, 2001)'
_computing_structure_solution     'SHELXS97 (Sheldrick, 2008)'
_computing_structure_refinement     'SHELXL97 (Sheldrick, 2008)'
_computing_molecular_graphics     'PLATON (Spek, 2009)'
_computing_publication_material     'SHELXL97 (Sheldrick, 2008)'
loop_
    _atom_site_type_symbol
    _atom_site_label
    _atom_site_fract_x
    _atom_site_fract_y
    _atom_site_fract_z
    _atom_site_U_iso_or_equiv
    _atom_site_adp_type
    _atom_site_calc_flag
    _atom_site_refinement_flags
    _atom_site_occupancy
    _atom_site_disorder_assembly
    _atom_site_disorder_group
    Cl Cl1 0.86033(5) 0.92615(6) 0.74007(9) 0.0588(3) Uani d . 1 . .
    O O1 0.41731(13) 0.85570(16) 0.23364(18) 0.0439(5) Uani d . 1 . .
    N N1 0.38823(16) 0.72470(18) 0.4215(2) 0.0393(5) Uani d . 1 . .
    H H1 0.408(2) 0.702(2) 0.519(3) 0.041(7) Uiso d . 1 . .
    C C1 0.44505(17) 0.80750(19) 0.3639(3) 0.0366(5) Uani d . 1 . .
    C C11 0.54665(18) 0.83650(19) 0.4646(3) 0.0371(6) Uani d . 1 . .
    C C12 0.59229(19) 0.7638(2) 0.5951(3) 0.0435(6) Uani d . 1 . .
    H H12 0.5574 0.6930 0.6253 0.052 Uiso calc R 1 . .
    C C13 0.68742(19) 0.7929(2) 0.6814(3) 0.0456(6) Uani d . 1 . .
    H H13 0.7172 0.7434 0.7711 0.055 Uiso calc R 1 . .
    C C14 0.73903(18) 0.8948(2) 0.6362(3) 0.0422(6) Uani d . 1 . .
    C C15 0.69544(19) 0.9691(2) 0.5060(3) 0.0413(6) Uani d . 1 . .
    H H15 0.7311 1.0387 0.4753 0.050 Uiso calc R 1 . .
    C C16 0.6000(2) 0.94034(19) 0.4222(3) 0.0398(6) Uani d . 1 . .
    H H16 0.5697 0.9917 0.3343 0.048 Uiso calc R 1 . .
    C C21 0.29378(19) 0.6714(2) 0.3444(3) 0.0388(6) Uani d . 1 . .
    C C22 0.22613(19) 0.7341(2) 0.2241(3) 0.0404(6) Uani d . 1 . .
    H H22 0.2426 0.8166 0.1884 0.049 Uiso calc R 1 . .
    C C23 0.13421(19) 0.6770(2) 0.1555(3) 0.0429(6) Uani d . 1 . .
    C C24 0.1115(2) 0.5552(2) 0.2080(3) 0.0468(6) Uani d . 1 . .
    H H24 0.0499 0.5142 0.1605 0.056 Uiso calc R 1 . .
    C C25 0.1784(2) 0.4941(2) 0.3291(3) 0.0488(6) Uani d . 1 . .
    H H25 0.1618 0.4118 0.3651 0.059 Uiso calc R 1 . .
    C C26 0.2693(2) 0.5508(2) 0.3988(3) 0.0452(6) Uani d . 1 . .
    H H26 0.3145 0.5084 0.4826 0.054 Uiso calc R 1 . .
    C C27 0.0604(2) 0.7461(3) 0.0252(3) 0.0561(7) Uani d . 1 . .
    H H27A 0.0720 0.7202 -0.0732 0.084 Uiso calc R 1 . .
    H H27B 0.0686 0.8413 0.0383 0.084 Uiso calc R 1 . .
    H H27C -0.0073 0.7216 0.0264 0.084 Uiso calc R 1 . .
loop_
    _atom_site_aniso_label
    _atom_site_aniso_U_11
    _atom_site_aniso_U_22
    _atom_site_aniso_U_33
    _atom_site_aniso_U_12
    _atom_site_aniso_U_13
    _atom_site_aniso_U_23
    Cl1 0.0465(5) 0.0523(5) 0.0671(6) -0.0050(3) -0.0031(4) -0.0004(3)
    O1 0.0528(11) 0.0441(9) 0.0317(9) -0.0007(7) 0.0059(8) 0.0023(7)
    N1 0.0477(12) 0.0352(9) 0.0296(11) -0.0020(8) 0.0009(9) 0.0012(8)
    C1 0.0479(14) 0.0276(10) 0.0321(12) 0.0042(9) 0.0067(10) -0.0024(8)
    C11 0.0481(14) 0.0277(10) 0.0340(12) 0.0040(9) 0.0081(11) -0.0020(8)
    C12 0.0481(15) 0.0363(11) 0.0433(14) -0.0019(10) 0.0070(12) 0.0059(10)
    C13 0.0485(15) 0.0391(12) 0.0435(14) 0.0040(11) 0.0021(12) 0.0106(10)
    C14 0.0441(14) 0.0334(11) 0.0458(14) 0.0025(10) 0.0062(12) -0.0051(10)
    C15 0.0522(14) 0.0306(11) 0.0409(13) -0.0014(10) 0.0119(12) -0.0010(9)
    C16 0.0539(15) 0.0283(10) 0.0345(13) 0.0020(9) 0.0070(11) -0.0005(9)
    C21 0.0468(13) 0.0322(11) 0.0343(12) -0.0028(9) 0.0053(11) -0.0059(9)
    C22 0.0487(14) 0.0343(11) 0.0358(13) -0.0011(9) 0.0069(11) -0.0032(9)
    C23 0.0471(14) 0.0448(13) 0.0350(13) -0.0002(10) 0.0080(11) -0.0066(10)
    C24 0.0490(15) 0.0410(12) 0.0478(15) -0.0060(10) 0.0081(12) -0.0116(10)
    C25 0.0566(15) 0.0357(12) 0.0523(15) -0.0047(11) 0.0111(13) -0.0041(10)
    C26 0.0546(16) 0.0336(11) 0.0432(14) -0.0011(10) 0.0058(12) -0.0013(9)
    C27 0.0510(17) 0.0587(15) 0.0500(16) -0.0056(12) -0.0017(13) 0.0034(12)
_geom_special_details
;
All e.s.d.'s (except the e.s.d. in the dihedral angle between two l.s. planes)
are estimated using the full covariance matrix. The cell e.s.d.'s are taken
into account individually in the estimation of e.s.d.'s in distances, angles
and torsion angles; correlations between e.s.d.'s in cell parameters are only
used when they are defined by crystal symmetry. An approximate (isotropic)
treatment of cell e.s.d.'s is used for estimating e.s.d.'s involving l.s.
planes.
;
loop_
    _geom_bond_atom_site_label_1
    _geom_bond_atom_site_label_2
    _geom_bond_site_symmetry_2
    _geom_bond_distance
    _geom_bond_publ_flag
    Cl1 C14 . 1.734(3) ?
    O1 C1 . 1.236(3) ?
    N1 C1 . 1.353(3) ?
    N1 C21 . 1.426(3) ?
    N1 H1 . 0.88(3) ?
    C1 C11 . 1.497(3) ?
    C11 C12 . 1.393(3) ?
    C11 C16 . 1.404(3) ?
    C12 C13 . 1.382(4) ?
    C12 H12 . 0.9500 ?
    C13 C14 . 1.386(4) ?
    C13 H13 . 0.9500 ?
    C14 C15 . 1.393(3) ?
    C15 C16 . 1.378(4) ?
    C15 H15 . 0.9500 ?
    C16 H16 . 0.9500 ?
    C21 C22 . 1.390(3) ?
    C21 C26 . 1.398(3) ?
    C22 C23 . 1.396(3) ?
    C22 H22 . 0.9500 ?
    C23 C24 . 1.394(3) ?
    C23 C27 . 1.515(4) ?
    C24 C25 . 1.383(4) ?
    C24 H24 . 0.9500 ?
    C25 C26 . 1.385(4) ?
    C25 H25 . 0.9500 ?
    C26 H26 . 0.9500 ?
    C27 H27A . 0.9800 ?
    C27 H27B . 0.9800 ?
    C27 H27C . 0.9800 ?
loop_
    _geom_angle_atom_site_label_1
    _geom_angle_atom_site_label_2
    _geom_angle_atom_site_label_3
    _geom_angle_site_symmetry_1
    _geom_angle_site_symmetry_3
    _geom_angle
    _geom_angle_publ_flag
    C1 N1 C21 . . 127.7(2) ?
    C1 N1 H1 . . 119.2(18) ?
    C21 N1 H1 . . 112.9(18) ?
    O1 C1 N1 . . 123.0(2) ?
    O1 C1 C11 . . 120.3(2) ?
    N1 C1 C11 . . 116.7(2) ?
    C12 C11 C16 . . 118.3(2) ?
    C12 C11 C1 . . 123.7(2) ?
    C16 C11 C1 . . 118.0(2) ?
    C13 C12 C11 . . 121.1(2) ?
    C13 C12 H12 . . 119.4 ?
    C11 C12 H12 . . 119.4 ?
    C12 C13 C14 . . 119.5(2) ?
    C12 C13 H13 . . 120.2 ?
    C14 C13 H13 . . 120.2 ?
    C13 C14 C15 . . 120.6(2) ?
    C13 C14 Cl1 . . 119.28(19) ?
    C15 C14 Cl1 . . 120.04(19) ?
    C16 C15 C14 . . 119.3(2) ?
    C16 C15 H15 . . 120.4 ?
    C14 C15 H15 . . 120.4 ?
    C15 C16 C11 . . 121.2(2) ?
    C15 C16 H16 . . 119.4 ?
    C11 C16 H16 . . 119.4 ?
    C22 C21 C26 . . 119.9(2) ?
    C22 C21 N1 . . 123.7(2) ?
    C26 C21 N1 . . 116.4(2) ?
    C21 C22 C23 . . 120.6(2) ?
    C21 C22 H22 . . 119.7 ?
    C23 C22 H22 . . 119.7 ?
    C24 C23 C22 . . 119.1(2) ?
    C24 C23 C27 . . 120.5(2) ?
    C22 C23 C27 . . 120.4(2) ?
    C25 C24 C23 . . 120.1(2) ?
    C25 C24 H24 . . 119.9 ?
    C23 C24 H24 . . 119.9 ?
    C24 C25 C26 . . 121.1(2) ?
    C24 C25 H25 . . 119.5 ?
    C26 C25 H25 . . 119.5 ?
    C25 C26 C21 . . 119.2(2) ?
    C25 C26 H26 . . 120.4 ?
    C21 C26 H26 . . 120.4 ?
    C23 C27 H27A . . 109.5 ?
    C23 C27 H27B . . 109.5 ?
    H27A C27 H27B . . 109.5 ?
    C23 C27 H27C . . 109.5 ?
    H27A C27 H27C . . 109.5 ?
    H27B C27 H27C . . 109.5 ?
loop_
    _geom_torsion_atom_site_label_1
    _geom_torsion_atom_site_label_2
    _geom_torsion_atom_site_label_3
    _geom_torsion_atom_site_label_4
    _geom_torsion_site_symmetry_1
    _geom_torsion_site_symmetry_2
    _geom_torsion_site_symmetry_3
    _geom_torsion_site_symmetry_4
    _geom_torsion
    _geom_torsion_publ_flag
    C21 N1 C1 O1 . . . . 5.0(4) ?
    C21 N1 C1 C11 . . . . -173.24(19) ?
    O1 C1 C11 C12 . . . . -164.2(2) ?
    N1 C1 C11 C12 . . . . 14.2(3) ?
    O1 C1 C11 C16 . . . . 13.8(3) ?
    N1 C1 C11 C16 . . . . -167.84(19) ?
    C16 C11 C12 C13 . . . . 0.2(4) ?
    C1 C11 C12 C13 . . . . 178.2(2) ?
    C11 C12 C13 C14 . . . . -1.0(4) ?
    C12 C13 C14 C15 . . . . 0.9(4) ?
    C12 C13 C14 Cl1 . . . . -177.17(19) ?
    C13 C14 C15 C16 . . . . 0.1(4) ?
    Cl1 C14 C15 C16 . . . . 178.14(18) ?
    C14 C15 C16 C11 . . . . -1.0(4) ?
    C12 C11 C16 C15 . . . . 0.8(3) ?
    C1 C11 C16 C15 . . . . -177.3(2) ?
    C1 N1 C21 C22 . . . . -28.5(4) ?
    C1 N1 C21 C26 . . . . 153.4(2) ?
    C26 C21 C22 C23 . . . . -0.9(4) ?
    N1 C21 C22 C23 . . . . -179.0(2) ?
    C21 C22 C23 C24 . . . . -0.7(4) ?
    C21 C22 C23 C27 . . . . 179.5(2) ?
    C22 C23 C24 C25 . . . . 1.6(4) ?
    C27 C23 C24 C25 . . . . -178.6(3) ?
    C23 C24 C25 C26 . . . . -1.0(4) ?
    C24 C25 C26 C21 . . . . -0.6(4) ?
    C22 C21 C26 C25 . . . . 1.5(4) ?
    N1 C21 C26 C25 . . . . 179.7(2) ?
loop_
    _geom_hbond_atom_site_label_D
    _geom_hbond_atom_site_label_H
    _geom_hbond_atom_site_label_A
    _geom_hbond_site_symmetry_A
    _geom_hbond_distance_DH
    _geom_hbond_distance_HA
    _geom_hbond_distance_DA
    _geom_hbond_angle_DHA
    N1 H1 O1 4_576 0.88(3) 1.99(3) 2.854(3) 166(3)
