# Supplementary material for: 4-Chloro-N-m-tolyl­benzamide
Source: Acta Crystallogr Sect E Struct Rep Online. 2009 May 20;65(Pt 6):o1334. doi: 10.1107/S1600536809018236 (PMC2969756; doi:10.1107/S1600536809018236)
Supplement: Supplementary file 2 [file e-65-o1334-Isup2.hkl]

# 
# h,k,l, Fc-squared, Fo-squared, sigma(Fo-squared) and status flag 
# 
data_I
_shelx_title ' sa21 in P21/c' 
_shelx_refln_list_code          4 
_shelx_F_calc_maximum      127.62 
_exptl_crystal_F_000       512.00 
_reflns_d_resolution_high  0.8400 
 
loop_ 
 _symmetry_equiv_pos_as_xyz 
 'x, y, z' 
 '-x, y+1/2, -z+1/2' 
 '-x, -y, -z' 
 'x, -y-1/2, z-1/2' 
 
_cell_length_a    13.9721 
_cell_length_b    10.1922 
_cell_length_c     9.0154 
_cell_angle_alpha  90.000 
_cell_angle_beta  105.415 
_cell_angle_gamma  90.000 
 
_shelx_F_squared_multiplier     1.000 
 
loop_ 
 _refln_index_h 
 _refln_index_k 
 _refln_index_l 
 _refln_F_squared_calc 
 _refln_F_squared_meas 
 _refln_F_squared_sigma 
 _refln_observed_status 
   2   0   0     2395.03     2015.64    107.97 o 
   3   0   0      909.24      873.17     17.59 o 
   4   0   0     4529.65     4542.04    255.22 o 
   5   0   0       73.06       77.19      7.81 o 
   6   0   0     2126.16     2293.67    418.36 o 
   7   0   0     7821.61    10403.53    134.05 o 
   8   0   0        7.91       15.01      4.27 o 
   9   0   0      166.57      172.26     34.95 o 
  10   0   0       28.75       23.44      3.03 o 
  11   0   0      776.95      913.83     78.30 o 
  12   0   0      127.46      176.91     11.87 o 
  13   0   0       76.77       74.94      4.68 o 
  14   0   0       26.68       33.18      4.65 o 
  15   0   0      122.16      115.25      7.10 o 
  16   0   0       13.42       11.56      5.13 o 
   1   1   0      968.48     1008.23     40.72 o 
   2   1   0       70.79       60.17      4.49 o 
   3   1   0      780.78      669.86     48.84 o 
   4   1   0        3.23        3.81      2.26 o 
   5   1   0     1194.09     1112.13     32.18 o 
   6   1   0      838.77      760.19     43.75 o 
   7   1   0      324.49      360.27      8.01 o 
   8   1   0       17.56       18.58      2.44 o 
   9   1   0       86.02       82.21      3.36 o 
  10   1   0        6.31        4.68      2.44 o 
  11   1   0        4.39        6.59      3.02 o 
  12   1   0        3.14        3.99      2.12 o 
  13   1   0       48.32       45.03      3.44 o 
  14   1   0        4.88        6.16      3.33 o 
  15   1   0        0.03        3.10      3.33 o 
   0   2   0     1031.95     1318.88     82.66 o 
   1   2   0     3866.89     4897.22     92.69 o 
   2   2   0     2835.64     2942.41     78.85 o 
   3   2   0     1598.05     1356.62     17.95 o 
   4   2   0      290.74      260.10     27.80 o 
   5   2   0      974.47      942.19     52.97 o 
   6   2   0     1306.66     1404.55    124.04 o 
   7   2   0      511.02      491.35     36.88 o 
   8   2   0      363.35      418.58     25.32 o 
   9   2   0       53.95       70.43      3.25 o 
  10   2   0       26.22       33.76      4.08 o 
  11   2   0       23.78       28.35      3.08 o 
  12   2   0        5.70        7.20      3.10 o 
  13   2   0       65.20       70.81      4.51 o 
  14   2   0        0.70        2.78      2.91 o 
  15   2   0        6.27       11.81      2.89 o 
   1   3   0     4113.73     5010.15    110.14 o 
   2   3   0     1939.17     2135.03     54.25 o 
   3   3   0      526.70      581.27     23.05 o 
   4   3   0      506.68      503.65     18.52 o 
   5   3   0      357.45      357.97     21.54 o 
   6   3   0        0.62        3.33      2.80 o 
   7   3   0       37.16       47.42      6.15 o 
   8   3   0      223.45      214.81     20.16 o 
   9   3   0      791.75      897.44     19.29 o 
  10   3   0        8.75       12.06      2.52 o 
  11   3   0       27.52       36.11      3.24 o 
  12   3   0      464.25      544.22     24.56 o 
  13   3   0      252.38      282.52     21.63 o 
  14   3   0        2.60        1.49      2.56 o 
  15   3   0        0.91       -1.40      3.15 o 
   0   4   0     1564.73     2124.25     48.47 o 
   1   4   0       25.04       34.53      1.90 o 
   2   4   0      152.77      199.70      9.47 o 
   3   4   0      550.54      553.27     16.60 o 
   4   4   0        0.06        5.06      1.76 o 
   5   4   0      197.25      228.40     13.42 o 
   6   4   0        1.88        2.87      1.90 o 
   7   4   0      503.32      514.43     39.43 o 
   8   4   0      162.00      165.76      3.70 o 
   9   4   0       90.10      102.73      3.19 o 
  10   4   0      164.32      165.56     14.71 o 
  11   4   0       10.85       14.38      2.76 o 
  12   4   0        0.01        2.80      2.64 o 
  13   4   0       43.74       53.33      3.23 o 
  14   4   0       31.00       31.06      4.30 o 
  15   4   0        9.65       18.66      3.97 o 
   1   5   0      601.96      786.49      9.93 o 
   2   5   0      135.11      185.51      3.85 o 
   3   5   0      592.52      657.70     20.49 o 
   4   5   0      407.30      397.65     14.98 o 
   5   5   0     1179.98     1252.89     26.13 o 
   6   5   0      494.31      516.84     15.18 o 
   7   5   0        5.28        7.38      1.87 o 
   8   5   0     1075.57     1226.38     93.95 o 
   9   5   0       65.96       75.10      7.63 o 
  10   5   0      271.49      277.05     10.63 o 
  11   5   0        0.18        1.64      2.51 o 
  12   5   0      194.49      228.13     17.68 o 
  13   5   0        3.35        2.46      2.56 o 
  14   5   0        7.30       12.30      2.87 o 
   0   6   0      363.56      381.04      7.14 o 
   1   6   0      759.73      930.13     11.34 o 
   2   6   0       73.47       95.80      4.05 o 
   3   6   0       24.84       24.76      1.95 o 
   4   6   0      471.88      534.11     22.11 o 
   5   6   0       21.43       22.73      1.99 o 
   6   6   0       99.73      110.83      6.50 o 
   7   6   0        6.62       10.80      2.11 o 
   8   6   0      900.49      798.19     56.91 o 
   9   6   0       80.03       80.98     10.44 o 
  10   6   0       34.05       37.42      3.88 o 
  11   6   0      282.43      340.09     47.64 o 
  12   6   0        2.85       -0.02      2.62 o 
  13   6   0        2.04        2.31      2.39 o 
   1   7   0      132.11      182.24      4.81 o 
   2   7   0       48.75       66.25      2.94 o 
   3   7   0       10.79       11.74      1.56 o 
   4   7   0        0.00        0.85      1.56 o 
   5   7   0        0.28        1.23      1.66 o 
   6   7   0      426.03      402.90     26.64 o 
   7   7   0      209.11      205.33     12.73 o 
   8   7   0      106.84      101.41     10.10 o 
   9   7   0       64.67       61.66      2.82 o 
  10   7   0        3.95        4.48      1.75 o 
  11   7   0        2.02        3.15      2.29 o 
  12   7   0       82.39       87.62     12.05 o 
  13   7   0        1.36        3.13      2.48 o 
   0   8   0      487.19      694.70      6.89 o 
   1   8   0       11.27       13.18      1.70 o 
   2   8   0        2.54        2.57      1.49 o 
   3   8   0      151.54      159.16      2.98 o 
   4   8   0      224.32      239.72     11.22 o 
   5   8   0      425.36      430.13     19.26 o 
   6   8   0       53.46       46.61      2.43 o 
   7   8   0      545.61      484.47     35.35 o 
   8   8   0      103.18       93.05      9.53 o 
   9   8   0       33.79       27.86      2.64 o 
  10   8   0       33.89       32.84      4.59 o 
  11   8   0       11.19       10.57      2.13 o 
  12   8   0       92.68       79.88     10.11 o 
   1   9   0      109.74      128.18      2.09 o 
   2   9   0      167.18      194.35      5.09 o 
   3   9   0       16.23       16.35      2.24 o 
   4   9   0        0.01        0.97      1.85 o 
   5   9   0       36.97       35.22      2.04 o 
   6   9   0        0.31        1.40      1.67 o 
   7   9   0       51.53       50.31      3.68 o 
   8   9   0       27.56       23.41      2.11 o 
   9   9   0       61.95       55.77      8.71 o 
  10   9   0       22.11       15.50      2.42 o 
   0  10   0      131.99      140.82     11.62 o 
   1  10   0        9.62       10.33      1.72 o 
   2  10   0       22.03       23.83      1.62 o 
   3  10   0        5.39        7.34      2.17 o 
   4  10   0       24.68       24.36      2.05 o 
   5  10   0        6.87        4.22      2.19 o 
   6  10   0      105.75       96.17      8.83 o 
   7  10   0        4.05        4.38      2.26 o 
   8  10   0        6.34        4.13      1.81 o 
   9  10   0        5.06        4.47      1.95 o 
   1  11   0       22.40       22.94      1.82 o 
   2  11   0        2.69        5.16      2.09 o 
   3  11   0      253.67      263.13      6.43 o 
   4  11   0      277.34      247.72     10.18 o 
   5  11   0       23.93       20.87      2.10 o 
   6  11   0        2.76        2.16      2.10 o 
   0  12   0       48.22       45.55      5.10 o 
   1  12   0       27.48       28.37      1.96 o 
   2  12   0        4.48        6.79      2.49 o 
 -16   1   1       42.04       52.19     10.94 o 
 -15   1   1       32.54       39.56      3.56 o 
 -14   1   1        0.09        1.98      2.65 o 
 -13   1   1      202.09      231.47     18.32 o 
 -12   1   1      112.74      122.58      3.78 o 
 -11   1   1       36.97       38.65      2.87 o 
 -10   1   1      251.75      242.06     11.48 o 
  -9   1   1      139.30      127.00      8.52 o 
  -8   1   1      267.72      250.64     23.31 o 
  -7   1   1      237.39      191.39     14.76 o 
  -6   1   1      169.00      124.84     10.62 o 
  -5   1   1       42.85       34.79      2.37 o 
  -4   1   1       56.89       50.47      2.95 o 
  -3   1   1      128.37      101.55      4.76 o 
  -2   1   1      100.00      102.65      5.36 o 
  -1   1   1      792.53      613.33     43.02 o 
   0   1   1     2026.67     1391.78    101.84 o 
   1   1   1      341.46      237.97     28.91 o 
   2   1   1      472.28      401.87      8.07 o 
   3   1   1      528.81      425.95     31.81 o 
   4   1   1      636.98      578.12     32.85 o 
   5   1   1      522.77      531.86     12.56 o 
   6   1   1      804.03      878.37     22.41 o 
   7   1   1       40.62       52.05      4.55 o 
   8   1   1      220.14      248.76      7.24 o 
   9   1   1      642.26      724.81     24.06 o 
  10   1   1      268.78      316.09      5.97 o 
  11   1   1      322.48      334.49     34.32 o 
  12   1   1      286.67      321.80     38.83 o 
  13   1   1       29.59       30.80      3.22 o 
  14   1   1       16.67       20.45      3.54 o 
  15   1   1       56.48       72.91     12.02 o 
 -16   2   1       21.01       24.03      3.39 o 
 -15   2   1       32.24       40.85      4.05 o 
 -14   2   1       36.38       36.56      5.19 o 
 -13   2   1       48.66       48.34      2.73 o 
 -12   2   1      211.85      243.73      7.24 o 
 -11   2   1       67.62       72.41      3.19 o 
 -10   2   1      267.22      291.14      4.90 o 
  -9   2   1       75.59       79.36     10.83 o 
  -8   2   1     2214.04     2128.04     75.87 o 
  -7   2   1      340.08      324.98     16.77 o 
  -6   2   1      329.81      258.96     10.96 o 
  -5   2   1     1276.91     1153.76     16.33 o 
  -4   2   1      256.21      250.95     16.37 o 
  -3   2   1      685.11      614.48     23.00 o 
  -2   2   1    13520.25    14105.63    674.77 o 
  -1   2   1    14326.90    17111.08    885.53 o 
   0   2   1     4573.83     4484.97    196.58 o 
   1   2   1      668.93      523.72     43.69 o 
   2   2   1      273.50      252.28     19.97 o 
   3   2   1      167.22      148.35     19.44 o 
   4   2   1      690.72      632.60     45.10 o 
   5   2   1     4744.78     5063.66    352.01 o 
   6   2   1      961.39     1141.07     33.63 o 
   7   2   1      822.02     1024.69     14.77 o 
   8   2   1      372.96      374.10     42.43 o 
   9   2   1        0.66        2.60      3.05 o 
  10   2   1       20.00       20.46      2.84 o 
  11   2   1      217.77      258.77      7.12 o 
  12   2   1       88.63      111.19     11.02 o 
  13   2   1        4.06        8.09      3.40 o 
  14   2   1       42.07       47.22      7.83 o 
  15   2   1       57.33       82.66     10.09 o 
 -15   3   1       55.69       56.27      7.93 o 
 -14   3   1        5.06        7.77      2.61 o 
 -13   3   1      152.68      139.72     14.90 o 
 -12   3   1       91.94       73.16     10.35 o 
 -11   3   1      240.51      260.15     12.46 o 
 -10   3   1      318.90      313.81     48.50 o 
  -9   3   1      751.65      643.90     92.78 o 
  -8   3   1       39.76       40.97      3.19 o 
  -7   3   1       16.77       13.16      1.79 o 
  -6   3   1        8.35        7.46      2.44 o 
  -5   3   1      524.80      450.61     29.51 o 
  -4   3   1     1013.82      939.04     39.90 o 
  -3   3   1     2990.08     3111.74    177.92 o 
  -2   3   1     1555.93     1552.99     75.98 o 
  -1   3   1      371.94      390.24     15.25 o 
   0   3   1      205.24      230.83     10.31 o 
   1   3   1      429.98      421.44     15.31 o 
   2   3   1      247.25      237.68      7.39 o 
   3   3   1      181.63      192.54     24.65 o 
   4   3   1       51.87       49.08      3.08 o 
   5   3   1      403.58      387.02     33.63 o 
   6   3   1       59.25       66.02      6.04 o 
   7   3   1       22.70       28.55      2.69 o 
   8   3   1        0.01       -0.57      2.53 o 
   9   3   1       38.33       38.62      3.42 o 
  10   3   1      193.16      199.30     27.58 o 
  11   3   1        5.61        5.80      2.86 o 
  12   3   1       86.50       87.64      6.18 o 
  13   3   1       50.97       59.33      3.95 o 
  14   3   1       13.82       10.01      3.10 o 
  15   3   1        0.77        5.33      3.85 o 
 -15   4   1       39.94       41.38      5.87 o 
 -14   4   1       11.06       10.05      2.77 o 
 -13   4   1       35.92       35.07      2.95 o 
 -12   4   1        2.55        6.02      2.65 o 
 -11   4   1       33.83       25.54      2.58 o 
 -10   4   1      412.56      367.74     18.87 o 
  -9   4   1      126.29      114.20      3.63 o 
  -8   4   1      540.95      569.02     76.43 o 
  -7   4   1      395.43      393.17     11.66 o 
  -6   4   1      173.02      153.84      3.89 o 
  -5   4   1       61.24       54.78      4.75 o 
  -4   4   1      314.61      258.69     10.41 o 
  -3   4   1     2886.96     2910.28     71.79 o 
  -2   4   1      391.33      448.30     20.47 o 
  -1   4   1     1102.91     1330.77     25.18 o 
   0   4   1     1429.39     1409.34     65.29 o 
   1   4   1       89.80       87.75      2.81 o 
   2   4   1       71.48       85.54      2.59 o 
   3   4   1     1311.60     1287.38     25.49 o 
   4   4   1      481.64      409.70     48.66 o 
   5   4   1      162.21      131.09      6.86 o 
   6   4   1        4.63        4.40      2.04 o 
   7   4   1      919.61      966.29     84.12 o 
   8   4   1       93.62       88.69      7.92 o 
   9   4   1        9.30        9.82      2.36 o 
  10   4   1      511.77      510.47     48.19 o 
  11   4   1        5.46        3.21      3.10 o 
  12   4   1        4.09        5.70      3.54 o 
  13   4   1        6.80        8.22      3.66 o 
  14   4   1       88.62      106.42     22.78 o 
 -14   5   1        6.20        7.75      2.51 o 
 -13   5   1       11.67       10.91      2.69 o 
 -12   5   1       69.53       69.56      6.04 o 
 -11   5   1       14.78       15.08      2.26 o 
 -10   5   1        7.49        7.14      1.82 o 
  -9   5   1      843.41      702.00     80.56 o 
  -8   5   1       17.70       18.80      2.34 o 
  -7   5   1       27.12       20.70      2.12 o 
  -6   5   1       20.02       15.94      1.83 o 
  -5   5   1      768.92      758.03     26.28 o 
  -4   5   1      117.66      121.83      3.69 o 
  -3   5   1       10.18       22.18      1.76 o 
  -2   5   1     2261.72     2664.70     43.98 o 
  -1   5   1     1130.88     1287.15     42.31 o 
   0   5   1        6.42        9.20      1.63 o 
   1   5   1     1409.65     1680.99     58.65 o 
   2   5   1      459.18      495.90     26.34 o 
   3   5   1       10.09        9.11      1.68 o 
   4   5   1      288.60      304.45     12.39 o 
   5   5   1       46.75       42.66      2.01 o 
   6   5   1      171.12      172.18     11.25 o 
   7   5   1      201.48      179.11     14.80 o 
   8   5   1      647.15      738.54     32.62 o 
   9   5   1       27.71       28.37      2.62 o 
  10   5   1       19.15       16.57      2.60 o 
  11   5   1        2.69        1.19      3.19 o 
  12   5   1        8.73        9.81      2.48 o 
  13   5   1       79.05       72.17      3.26 o 
  14   5   1       45.44       52.42      6.57 o 
 -14   6   1        7.34        6.21      2.51 o 
 -13   6   1       31.34       28.58      4.00 o 
 -12   6   1       82.71       84.22      7.59 o 
 -11   6   1       15.71       16.31      3.12 o 
 -10   6   1        7.21        7.26      1.92 o 
  -9   6   1       45.51       53.77      3.65 o 
  -8   6   1      306.78      303.15     24.08 o 
  -7   6   1       38.70       29.83      1.87 o 
  -6   6   1        9.29       10.32      2.08 o 
  -5   6   1      152.95      147.47      6.53 o 
  -4   6   1       96.04       95.63      3.12 o 
  -3   6   1        4.26        2.87      1.59 o 
  -2   6   1     1046.04     1355.85     29.17 o 
  -1   6   1      417.46      545.85     10.03 o 
   0   6   1     1250.88     1488.76     49.68 o 
   1   6   1      129.39      161.45      7.90 o 
   2   6   1      210.93      231.86      8.16 o 
   3   6   1        3.10        3.70      1.73 o 
   4   6   1      609.34      634.90     34.79 o 
   5   6   1        2.37        6.07      1.91 o 
   6   6   1       11.77        9.50      1.91 o 
   7   6   1      253.91      219.72     15.10 o 
   8   6   1       38.89       40.60      3.58 o 
   9   6   1       68.98       75.07      4.76 o 
  10   6   1       31.89       34.06      2.40 o 
  11   6   1      362.69      387.32     22.01 o 
  12   6   1       32.91       42.55      6.42 o 
  13   6   1        1.29        1.82      2.87 o 
 -13   7   1       39.34       44.91      9.42 o 
 -12   7   1      105.56      112.34     16.00 o 
 -11   7   1        0.24        2.09      1.66 o 
 -10   7   1        0.73        1.36      1.89 o 
  -9   7   1      102.06       99.05     10.59 o 
  -8   7   1      154.05      156.45     13.50 o 
  -7   7   1      213.49      198.70     17.00 o 
  -6   7   1      389.27      361.49     14.35 o 
  -5   7   1      601.23      589.75     29.66 o 
  -4   7   1       13.89       13.83      1.73 o 
  -3   7   1        3.21        4.56      1.60 o 
  -2   7   1      626.70      671.93     25.34 o 
  -1   7   1       90.38      116.88      2.20 o 
   0   7   1       59.16       71.50      2.49 o 
   1   7   1      282.48      286.97      9.88 o 
   2   7   1      584.04      635.42     12.56 o 
   3   7   1        4.18        5.85      1.74 o 
   4   7   1       38.33       43.64      1.99 o 
   5   7   1      420.56      411.46     20.61 o 
   6   7   1      376.15      298.15     13.95 o 
   7   7   1      337.74      347.31     22.77 o 
   8   7   1       12.47       11.79      2.07 o 
   9   7   1      135.10      117.04     10.04 o 
  10   7   1       42.62       43.89      3.77 o 
  11   7   1       72.43       69.41      4.90 o 
  12   7   1       10.93       16.65      2.57 o 
 -12   8   1        0.88        2.70      2.30 o 
 -11   8   1       65.63       65.36      7.88 o 
 -10   8   1        2.15        2.18      2.04 o 
  -9   8   1       16.33       12.18      1.75 o 
  -8   8   1       52.83       48.43      4.74 o 
  -7   8   1       40.21       46.29      2.38 o 
  -6   8   1       45.74       46.08      2.36 o 
  -5   8   1        1.76        3.54      1.71 o 
  -4   8   1      144.66      170.20      6.57 o 
  -3   8   1        2.19        2.40      1.72 o 
  -2   8   1        0.21        2.17      1.77 o 
  -1   8   1       45.26       53.84      1.91 o 
   0   8   1      530.88      618.42     13.58 o 
   1   8   1       14.98       17.52      1.70 o 
   2   8   1       16.46       17.50      1.57 o 
   3   8   1       84.68      100.92      3.63 o 
   4   8   1       15.04       13.51      1.63 o 
   5   8   1      270.01      286.51     14.83 o 
   6   8   1      203.95      189.17     12.04 o 
   7   8   1      224.22      196.19     12.08 o 
   8   8   1        0.18        2.39      2.17 o 
   9   8   1        4.12        4.03      2.05 o 
  10   8   1        3.76        4.21      2.05 o 
  11   8   1       63.20       55.89      7.48 o 
 -11   9   1       17.16       14.42      1.98 o 
 -10   9   1        0.03        2.90      1.82 o 
  -9   9   1        2.33        3.44      1.82 o 
  -8   9   1        2.34        3.08      1.73 o 
  -7   9   1       38.40       33.58      2.38 o 
  -6   9   1       47.84       43.79      3.11 o 
  -5   9   1      233.29      226.79      7.86 o 
  -4   9   1        2.30        2.92      1.85 o 
  -3   9   1      101.88       97.11      2.38 o 
  -2   9   1        3.89        4.52      1.54 o 
  -1   9   1        7.92        9.41      1.58 o 
   0   9   1       30.04       34.46      1.65 o 
   1   9   1       73.84       75.00      2.29 o 
   2   9   1      383.09      417.19     10.58 o 
   3   9   1       23.07       28.55      2.18 o 
   4   9   1      652.67      677.81     27.58 o 
   5   9   1        0.93        1.04      2.37 o 
   6   9   1      143.92      145.89     11.60 o 
   7   9   1       16.06       14.63      1.93 o 
   8   9   1        0.02        1.27      1.92 o 
   9   9   1       26.71       17.82      3.49 o 
  10   9   1        1.49        1.85      1.98 o 
  -9  10   1        0.03        2.94      2.13 o 
  -8  10   1        2.85        2.92      2.09 o 
  -7  10   1      222.47      200.63     14.91 o 
  -6  10   1       71.67       62.94      5.32 o 
  -5  10   1       28.93       22.73      2.35 o 
  -4  10   1      202.04      199.27      8.12 o 
  -3  10   1      150.59      167.30      4.17 o 
  -2  10   1        2.13        2.98      1.88 o 
  -1  10   1       80.85       84.82      2.88 o 
   0  10   1       61.48       71.41      2.07 o 
   1  10   1      289.64      305.45     14.78 o 
   2  10   1       51.17       58.31      2.19 o 
   3  10   1       73.06       80.69      6.61 o 
   4  10   1       85.54       85.46      2.95 o 
   5  10   1      175.28      148.48      8.02 o 
   6  10   1       75.71       61.21      3.97 o 
   7  10   1       79.36       60.71      6.22 o 
   8  10   1       57.38       39.72      4.15 o 
  -7  11   1       46.62       37.62      2.78 o 
  -6  11   1        1.03       -0.45      2.21 o 
  -5  11   1        9.42        6.82      2.27 o 
  -4  11   1        1.32        0.84      2.13 o 
  -3  11   1        1.25        2.12      1.96 o 
  -2  11   1        2.21        3.84      1.72 o 
  -1  11   1       26.00       27.02      1.71 o 
   0  11   1        0.78        2.88      1.72 o 
   1  11   1        3.07        2.93      1.66 o 
   2  11   1       21.48       22.45      1.96 o 
   3  11   1       11.08        9.78      2.15 o 
   4  11   1        4.54        3.64      2.24 o 
   5  11   1        5.26        5.64      2.17 o 
   6  11   1       10.58        7.99      2.09 o 
  -2  12   1       41.39       36.67      2.94 o 
  -1  12   1       35.76       37.89      2.32 o 
   0  12   1       42.26       45.64      2.35 o 
   1  12   1        1.26        1.62      1.93 o 
 -16   0   2        5.58        7.15      6.22 o 
 -15   0   2        6.06        0.94      3.98 o 
 -14   0   2      228.69      198.79      8.13 o 
 -13   0   2        0.66        2.72      4.98 o 
 -12   0   2       25.15       30.76      5.04 o 
 -11   0   2      533.22      543.55     14.35 o 
 -10   0   2      772.78      677.04     16.66 o 
  -9   0   2      109.85       91.58      3.31 o 
  -8   0   2     2467.77     2755.84    239.66 o 
  -7   0   2     2229.59     1981.69    422.85 o 
  -6   0   2        1.05        1.24      2.53 o 
  -5   0   2       25.30       22.10      3.26 o 
  -4   0   2     1787.44     1550.15     50.39 o 
  -3   0   2    16239.00    18907.55    675.11 o 
  -1   0   2    16265.73    13193.18    233.87 o 
   0   0   2     3660.12     2223.95     70.33 o 
   1   0   2      261.98      203.59     15.67 o 
   2   0   2       37.40       30.08      5.00 o 
   3   0   2     1752.09     1381.83     19.76 o 
   4   0   2     2061.99     2067.50    104.27 o 
   5   0   2      302.45      293.70     48.97 o 
   6   0   2      896.43     1149.09     21.12 o 
   7   0   2      944.71     1222.14     23.49 o 
   8   0   2       11.75       16.79      3.80 o 
   9   0   2      482.38      666.05     18.74 o 
  10   0   2        5.01        6.28      4.03 o 
  11   0   2      421.34      463.43     53.02 o 
  12   0   2       33.61       42.76      3.46 o 
  13   0   2       20.15       21.03      3.88 o 
  14   0   2       90.48       99.30     19.73 o 
 -16   1   2       24.82       30.20      7.73 o 
 -15   1   2       44.33       54.08      8.17 o 
 -14   1   2       16.81       16.77      2.40 o 
 -13   1   2        0.20        2.52      2.04 o 
 -12   1   2      293.58      294.57     13.29 o 
 -11   1   2      193.39      214.81      4.09 o 
 -10   1   2       88.48       84.45     11.29 o 
  -9   1   2       41.04       36.44      3.92 o 
  -8   1   2       13.56       11.59      1.98 o 
  -7   1   2       17.75       18.19      1.91 o 
  -6   1   2        8.24        9.72      2.07 o 
  -5   1   2      737.53      708.51     24.36 o 
  -4   1   2     3320.58     3356.39    235.73 o 
  -3   1   2      266.60      232.00     12.29 o 
  -2   1   2     3259.70     3536.28     64.36 o 
  -1   1   2     1980.36     1960.60     39.84 o 
   0   1   2      283.70      255.34     27.16 o 
   1   1   2     1277.80      890.06     75.79 o 
   2   1   2      316.14      277.68     36.45 o 
   3   1   2       37.93       44.85      5.20 o 
   4   1   2      985.38     1052.74    152.53 o 
   5   1   2     1067.76     1255.34     40.39 o 
   6   1   2       12.93       21.79      2.57 o 
   7   1   2       47.72       60.21      5.10 o 
   8   1   2      219.33      278.17      5.11 o 
   9   1   2      198.09      225.88     15.83 o 
  10   1   2       94.51      113.77      8.73 o 
  11   1   2      257.83      288.03     28.83 o 
  12   1   2        0.57        6.00      3.39 o 
  13   1   2       71.72       93.82     10.76 o 
  14   1   2        3.72        7.75      3.78 o 
 -16   2   2        3.32        5.92      2.62 o 
 -15   2   2       96.31      108.86      7.78 o 
 -14   2   2        5.30        3.15      2.46 o 
 -13   2   2       27.53       35.08      3.83 o 
 -12   2   2       10.22       11.01      1.92 o 
 -11   2   2       90.20       84.67      8.69 o 
 -10   2   2      466.22      418.90     55.62 o 
  -9   2   2       49.37       60.08      6.32 o 
  -8   2   2       54.70       52.31      4.76 o 
  -7   2   2      190.47      204.24      4.80 o 
  -6   2   2        0.06        2.23      2.29 o 
  -5   2   2       27.42       27.67      3.27 o 
  -4   2   2     2383.24     2474.86    206.58 o 
  -3   2   2     9693.98    10171.96    774.83 o 
  -2   2   2    16286.40    20243.69    871.29 o 
  -1   2   2     1876.31     1787.34    136.89 o 
   0   2   2      587.11      467.19     29.89 o 
   1   2   2     2154.58     1516.66     98.86 o 
   2   2   2      237.38      212.36     17.46 o 
   3   2   2       39.46       40.22      2.85 o 
   4   2   2     2144.07     2625.85    101.98 o 
   5   2   2       86.71      106.59      8.19 o 
   6   2   2       59.15       74.37      3.61 o 
   7   2   2       10.15       12.34      2.49 o 
   8   2   2      257.47      340.13     15.66 o 
   9   2   2      526.46      640.73     45.91 o 
  10   2   2       82.16       83.35      6.78 o 
  11   2   2       67.42       67.72      3.58 o 
  12   2   2       62.81       64.45     10.28 o 
  13   2   2        4.35        4.88      3.22 o 
  14   2   2       33.07       35.00      4.80 o 
 -16   3   2       11.93       13.61      3.25 o 
 -15   3   2      106.82       88.74     12.67 o 
 -14   3   2        0.01        2.97      2.07 o 
 -13   3   2       94.00       86.59     10.37 o 
 -12   3   2       11.31        9.20      1.97 o 
 -11   3   2      280.91      246.77     34.99 o 
 -10   3   2      351.84      361.23     41.12 o 
  -9   3   2      856.27      763.88     55.10 o 
  -8   3   2       10.28       13.99      2.38 o 
  -7   3   2       14.74       17.61      2.36 o 
  -6   3   2      584.10      577.52     28.76 o 
  -5   3   2      328.35      307.17     19.64 o 
  -4   3   2      764.69      842.27     56.90 o 
  -3   3   2      133.23      150.98      5.37 o 
  -2   3   2     2773.62     2780.59    184.41 o 
  -1   3   2       28.84       25.72      2.11 o 
   0   3   2        2.73        4.21      1.71 o 
   1   3   2      656.01      555.47     40.71 o 
   2   3   2     2505.14     2185.68    163.68 o 
   3   3   2     1175.09     1198.48     83.91 o 
   4   3   2     1062.69      920.31     86.46 o 
   5   3   2      842.78      805.39     62.24 o 
   6   3   2      278.43      270.88     15.69 o 
   7   3   2        8.63        8.40      2.41 o 
   8   3   2      216.15      226.12     13.96 o 
   9   3   2      905.67     1080.98     95.86 o 
  10   3   2       26.13       36.39      5.15 o 
  11   3   2        0.88        3.38      3.36 o 
  12   3   2      111.83      142.28     11.32 o 
  13   3   2      108.63      118.97     20.25 o 
  14   3   2        3.64        7.15      3.49 o 
 -15   4   2       37.55       35.08      3.05 o 
 -14   4   2       13.92       12.06      2.32 o 
 -13   4   2       33.27       32.92      5.75 o 
 -12   4   2        8.73        8.01      3.32 o 
 -11   4   2      211.71      204.21     21.80 o 
 -10   4   2       13.55       15.22      2.59 o 
  -9   4   2       12.00        8.54      2.07 o 
  -8   4   2       43.08       35.39      4.79 o 
  -7   4   2      248.33      221.66     15.33 o 
  -6   4   2      330.81      361.04     30.67 o 
  -5   4   2      147.56      160.94      9.57 o 
  -4   4   2       10.26       10.98      1.74 o 
  -3   4   2       62.25       58.57      2.44 o 
  -2   4   2     1078.74     1173.80     60.84 o 
  -1   4   2      314.91      361.36     10.77 o 
   0   4   2     1113.03     1105.43     36.16 o 
   1   4   2       11.61       11.05      1.69 o 
   2   4   2        8.21       13.73      1.81 o 
   3   4   2     1582.71     1723.13     97.47 o 
   4   4   2     1673.87     1975.91    149.50 o 
   5   4   2      136.24      197.22     10.56 o 
   6   4   2       32.12       32.45      3.14 o 
   7   4   2      258.85      274.31     13.64 o 
   8   4   2       43.08       46.61      5.79 o 
   9   4   2      371.98      448.98     27.57 o 
  10   4   2        5.07       14.50      3.57 o 
  11   4   2       44.62       54.17      4.33 o 
  12   4   2        1.63        5.01      2.58 o 
  13   4   2        5.65        2.70      3.24 o 
  14   4   2       18.42       25.02      3.91 o 
 -15   5   2       43.83       42.58      3.44 o 
 -14   5   2       20.85       21.18      2.66 o 
 -13   5   2      140.61      123.14      9.55 o 
 -12   5   2        3.79        3.36      1.83 o 
 -11   5   2       93.10       81.48      7.76 o 
 -10   5   2        2.46        4.75      2.34 o 
  -9   5   2        4.17        4.59      1.86 o 
  -8   5   2      962.87      913.63     45.61 o 
  -7   5   2       42.88       48.46      5.04 o 
  -6   5   2      536.63      544.75     23.22 o 
  -5   5   2       41.32       57.78      3.70 o 
  -4   5   2      440.33      501.35     25.79 o 
  -3   5   2     1224.20     1284.99     81.82 o 
  -2   5   2        6.97        4.09      1.61 o 
  -1   5   2      163.52      172.18      5.92 o 
   0   5   2        7.63        8.45      1.68 o 
   1   5   2      555.30      597.45     27.51 o 
   2   5   2      126.20      134.79      7.39 o 
   3   5   2      487.79      516.31     24.27 o 
   4   5   2      114.55      118.64      9.21 o 
   5   5   2      144.41      131.44      7.75 o 
   6   5   2       75.10       76.82      7.04 o 
   7   5   2       25.17       27.71      2.90 o 
   8   5   2       20.26       18.39      2.30 o 
   9   5   2      384.48      413.37     32.30 o 
  10   5   2        0.17        2.18      2.26 o 
  11   5   2      119.54      156.54     10.23 o 
  12   5   2       58.41       78.72     13.06 o 
  13   5   2       48.63       52.54      4.14 o 
 -14   6   2        0.97        3.28      2.52 o 
 -13   6   2       53.70       43.37      5.85 o 
 -12   6   2      122.39      114.66     12.99 o 
 -11   6   2       69.89       71.79     10.55 o 
 -10   6   2       84.66       96.60     15.73 o 
  -9   6   2      635.51      656.11     79.61 o 
  -8   6   2      385.70      385.72     23.87 o 
  -7   6   2       11.81       14.31      2.01 o 
  -6   6   2      146.52      146.90      6.99 o 
  -5   6   2      370.60      390.42     19.49 o 
  -4   6   2       93.33       92.92      3.68 o 
  -3   6   2      244.88      292.88     13.46 o 
  -2   6   2      197.29      195.87      8.33 o 
  -1   6   2      350.23      399.43     16.20 o 
   0   6   2      111.92      115.10      6.26 o 
   1   6   2      141.87      168.02      6.13 o 
   2   6   2       76.43       74.94      3.77 o 
   3   6   2     1011.69      991.99     26.10 o 
   4   6   2        0.60        2.11      2.02 o 
   5   6   2      217.02      225.23      9.80 o 
   6   6   2      238.21      223.99     12.28 o 
   7   6   2      516.67      535.86     22.51 o 
   8   6   2       75.18       63.42      4.50 o 
   9   6   2        9.43       16.66      2.75 o 
  10   6   2      209.85      230.51     11.80 o 
  11   6   2        8.82       15.48      2.57 o 
  12   6   2       28.40       47.29      4.94 o 
 -13   7   2       12.05       13.70      3.41 o 
 -12   7   2        8.36        9.62      2.10 o 
 -11   7   2        1.67        0.36      1.77 o 
 -10   7   2        3.02        1.72      2.05 o 
  -9   7   2       20.17       20.12      2.15 o 
  -8   7   2       45.14       41.69      2.00 o 
  -7   7   2       22.81       20.24      1.83 o 
  -6   7   2        3.22        3.83      1.84 o 
  -5   7   2        0.49        2.80      1.71 o 
  -4   7   2       73.73       85.10      4.22 o 
  -3   7   2       58.66       69.44      2.07 o 
  -2   7   2       24.19       28.39      1.68 o 
  -1   7   2      678.99      748.69     22.85 o 
   0   7   2      378.64      444.47      9.92 o 
   1   7   2       19.98       26.03      1.65 o 
   2   7   2       19.43       24.58      1.86 o 
   3   7   2      399.06      405.00     16.21 o 
   4   7   2      483.53      488.74     25.35 o 
   5   7   2        0.01        2.54      2.06 o 
   6   7   2      628.69      581.21     25.50 o 
   7   7   2       95.98      101.11      4.40 o 
   8   7   2        1.98        1.76      1.97 o 
   9   7   2       10.77       10.13      2.22 o 
  10   7   2        7.15        7.68      2.41 o 
  11   7   2       58.30       61.21      9.45 o 
 -12   8   2       10.05       10.12      2.03 o 
 -11   8   2       93.25       90.53     11.92 o 
 -10   8   2       24.37       26.11      2.18 o 
  -9   8   2        0.02        1.32      2.08 o 
  -8   8   2        5.60        5.70      1.77 o 
  -7   8   2      338.01      304.24     13.14 o 
  -6   8   2        0.04        3.38      1.83 o 
  -5   8   2       29.68       30.69      2.37 o 
  -4   8   2       67.89       73.96      2.81 o 
  -3   8   2      230.88      268.82      9.71 o 
  -2   8   2       13.12       22.20      1.93 o 
  -1   8   2      242.00      252.38     11.46 o 
   0   8   2      147.39      155.63      6.04 o 
   1   8   2      370.20      376.87     28.57 o 
   2   8   2       18.90       21.35      1.65 o 
   3   8   2        6.09        9.72      2.04 o 
   4   8   2      554.52      577.33     26.18 o 
   5   8   2      593.18      616.68     37.41 o 
   6   8   2      260.98      271.37     14.22 o 
   7   8   2        0.33        0.47      2.06 o 
   8   8   2       83.15       86.57      6.41 o 
   9   8   2        0.43        1.77      2.15 o 
  10   8   2       32.39       30.29      2.66 o 
 -11   9   2        3.17        5.80      2.21 o 
 -10   9   2      135.05      111.26      8.42 o 
  -9   9   2        2.88        6.04      1.99 o 
  -8   9   2        0.09        0.08      1.80 o 
  -7   9   2        2.53        2.20      1.77 o 
  -6   9   2      268.28      239.94      9.09 o 
  -5   9   2        0.51       -0.33      1.69 o 
  -4   9   2       26.80       29.48      1.97 o 
  -3   9   2       10.65       16.72      1.96 o 
  -2   9   2       64.05       78.94      2.12 o 
  -1   9   2       80.81       85.96      4.00 o 
   0   9   2       12.85       15.49      1.78 o 
   1   9   2      510.30      534.18     46.12 o 
   2   9   2       27.58       30.95      2.44 o 
   3   9   2       29.66       30.99      2.32 o 
   4   9   2       40.73       35.87      2.32 o 
   5   9   2      239.13      251.21     13.96 o 
   6   9   2       41.83       40.73      3.64 o 
   7   9   2        2.02        3.08      1.98 o 
   8   9   2      135.94      102.47      5.96 o 
   9   9   2        1.13        2.51      1.98 o 
  -9  10   2       22.27       16.10      2.44 o 
  -8  10   2       47.39       38.53      3.95 o 
  -7  10   2        9.59        8.56      1.90 o 
  -6  10   2        0.16        1.24      2.09 o 
  -5  10   2        0.64       -0.72      2.14 o 
  -4  10   2        7.90        6.31      2.25 o 
  -3  10   2       82.56       92.47      2.24 o 
  -2  10   2        2.70        2.94      1.75 o 
  -1  10   2       19.79       21.12      1.71 o 
   0  10   2       23.18       28.20      1.86 o 
   1  10   2       91.28      103.61      4.02 o 
   2  10   2        0.94        2.09      1.90 o 
   3  10   2        0.66        0.60      1.77 o 
   4  10   2       71.81       72.94      5.06 o 
   5  10   2       26.65       24.74      2.51 o 
   6  10   2        9.46        8.18      2.04 o 
   7  10   2        4.93        5.13      2.21 o 
  -6  11   2        5.85        6.96      2.06 o 
  -5  11   2      120.14       96.93      4.31 o 
  -4  11   2      103.65       93.54      7.25 o 
  -3  11   2       13.79       12.81      2.09 o 
  -2  11   2       11.30       11.97      1.93 o 
  -1  11   2        3.96        4.18      1.68 o 
   0  11   2       15.49       15.60      1.72 o 
   1  11   2       11.13        8.41      1.82 o 
   2  11   2      313.72      296.36     17.49 o 
   3  11   2       38.51       29.92      2.41 o 
   4  11   2        0.85        1.00      2.06 o 
   5  11   2       21.36       18.60      2.49 o 
 -16   1   3       45.17       40.94      7.55 o 
 -15   1   3        4.55        5.28      3.76 o 
 -14   1   3       35.66       43.23      6.84 o 
 -13   1   3       12.49       10.75      2.78 o 
 -12   1   3      158.49      146.98      8.88 o 
 -11   1   3        6.47        4.08      1.92 o 
 -10   1   3      289.51      225.01     30.36 o 
  -9   1   3        0.28        1.50      1.55 o 
  -8   1   3       91.25       73.46      6.25 o 
  -7   1   3       61.75       54.46      3.30 o 
  -6   1   3       56.87       47.13      4.12 o 
  -5   1   3       84.76       68.34      3.10 o 
  -4   1   3      119.13      123.27      4.79 o 
  -3   1   3     1664.90     1591.96     26.72 o 
  -2   1   3      384.58      314.66     50.09 o 
  -1   1   3      830.41      612.77     45.19 o 
   0   1   3       39.27       36.59      3.47 o 
   1   1   3     4075.20     3150.61    147.21 o 
   2   1   3      224.51      162.17      8.29 o 
   3   1   3      311.04      224.93     29.72 o 
   4   1   3     1281.47     1399.69    112.04 o 
   5   1   3      569.73      563.19     21.75 o 
   6   1   3      642.02      661.23     20.34 o 
   7   1   3       57.18       63.30      3.31 o 
   8   1   3     1770.49     1806.52    137.28 o 
   9   1   3      378.61      432.07     17.07 o 
  10   1   3        0.24        0.27      3.07 o 
  11   1   3       66.04       72.37      7.54 o 
  12   1   3      171.32      203.02     29.18 o 
  13   1   3       95.45      121.68     20.29 o 
  14   1   3        9.56        8.76      4.02 o 
 -16   2   3        0.01        3.70      3.91 o 
 -15   2   3       46.42       43.69      3.51 o 
 -14   2   3        0.08        1.15      2.27 o 
 -13   2   3      168.02      130.06     14.76 o 
 -12   2   3      166.30      160.43      9.76 o 
 -11   2   3      101.16       89.29      9.61 o 
 -10   2   3      298.50      261.50     34.11 o 
  -9   2   3       46.71       45.60      4.34 o 
  -8   2   3      546.88      523.43     33.57 o 
  -7   2   3        2.26        6.02      1.88 o 
  -6   2   3      839.35      908.19     73.17 o 
  -5   2   3      127.13       99.80      7.24 o 
  -4   2   3       48.70       36.85      2.62 o 
  -3   2   3     5825.21     6417.96    113.08 o 
  -2   2   3       14.94       25.98      2.22 o 
  -1   2   3     1737.31     1390.38    124.74 o 
   0   2   3      376.66      255.80     29.97 o 
   1   2   3      250.65      190.76     21.38 o 
   2   2   3      458.49      472.13     46.86 o 
   3   2   3       31.92       13.18      2.57 o 
   4   2   3     1924.83     1778.22    155.63 o 
   5   2   3      256.02      249.91      7.44 o 
   6   2   3      357.13      409.75     26.03 o 
   7   2   3      222.82      218.37     20.35 o 
   8   2   3       12.33       18.07      3.26 o 
   9   2   3      146.56      199.36     13.17 o 
  10   2   3       61.83       70.13      5.66 o 
  11   2   3       53.29       72.56      7.17 o 
  12   2   3       56.92       62.01      4.10 o 
  13   2   3       28.86       28.59      4.52 o 
 -16   3   3       54.57       42.83      4.79 o 
 -15   3   3        8.02        3.27      1.97 o 
 -14   3   3       10.30       11.62      2.35 o 
 -13   3   3        0.15       -0.98      2.37 o 
 -12   3   3        3.04        6.60      2.18 o 
 -11   3   3       46.64       42.57      3.78 o 
 -10   3   3       26.46       22.00      1.92 o 
  -9   3   3       39.32       47.99      2.29 o 
  -8   3   3        0.70        0.38      2.53 o 
  -7   3   3        7.52        6.76      3.37 o 
  -6   3   3      242.03      234.61     13.44 o 
  -5   3   3        0.14        2.68      1.91 o 
  -4   3   3        1.65        0.63      2.10 o 
  -3   3   3      847.37      912.04     96.97 o 
  -2   3   3       53.09       64.88      3.71 o 
  -1   3   3       45.27       38.68      2.31 o 
   0   3   3      423.37      414.05     23.03 o 
   1   3   3       79.03      104.81      5.14 o 
   2   3   3     1165.11     1003.85    166.86 o 
   3   3   3      168.23      201.50     12.33 o 
   4   3   3      111.82      117.92     15.06 o 
   5   3   3        0.11        0.46      2.47 o 
   6   3   3       63.61       55.30      3.33 o 
   7   3   3       18.04       15.53      2.77 o 
   8   3   3        7.01       13.47      3.68 o 
   9   3   3       77.34       88.74      3.45 o 
  10   3   3        3.03        5.23      3.00 o 
  11   3   3        1.56        3.52      3.62 o 
  12   3   3        5.96        5.75      3.31 o 
  13   3   3        2.57        3.62      3.58 o 
 -15   4   3       31.72       25.66      3.20 o 
 -14   4   3        4.85        3.71      2.08 o 
 -13   4   3       11.10        8.09      2.19 o 
 -12   4   3        2.73        3.89      2.45 o 
 -11   4   3     1062.97      906.16    127.10 o 
 -10   4   3       27.44       23.84      2.27 o 
  -9   4   3      215.91      185.95     14.35 o 
  -8   4   3      315.64      278.16     14.35 o 
  -7   4   3      247.18      218.43     13.68 o 
  -6   4   3        1.21        0.91      1.75 o 
  -5   4   3      475.53      484.65     27.03 o 
  -4   4   3     8883.69     9993.09    406.88 o 
  -3   4   3       13.75       16.33      1.80 o 
  -2   4   3      423.01      500.68     10.51 o 
  -1   4   3       77.40       61.51      3.50 o 
   0   4   3     1318.79     1329.96     62.62 o 
   1   4   3      400.82      342.64     29.23 o 
   2   4   3        6.14       11.51      2.20 o 
   3   4   3     1094.20     1009.52     72.93 o 
   4   4   3      650.31      642.78     45.17 o 
   5   4   3        0.50        0.31      2.29 o 
   6   4   3       76.92       63.52      6.42 o 
   7   4   3      509.90      530.87     21.86 o 
   8   4   3      406.47      466.73     30.36 o 
   9   4   3      633.11      639.95     24.85 o 
  10   4   3        2.37        1.44      2.70 o 
  11   4   3      109.06      105.31      6.91 o 
  12   4   3       26.20       26.28      4.87 o 
  13   4   3       59.16       71.40     14.25 o 
 -15   5   3       20.06       16.32      2.51 o 
 -14   5   3        0.02        2.76      1.93 o 
 -13   5   3       12.24       14.57      2.18 o 
 -12   5   3       43.27       36.52      3.12 o 
 -11   5   3      147.52      119.86     13.22 o 
 -10   5   3       95.47       84.34      2.74 o 
  -9   5   3      214.73      211.73     11.45 o 
  -8   5   3       15.03       17.90      3.09 o 
  -7   5   3        0.14        0.94      1.93 o 
  -6   5   3      121.06      106.90      2.76 o 
  -5   5   3       21.79       24.03      1.98 o 
  -4   5   3      650.14      719.79     41.18 o 
  -3   5   3      224.54      230.71     10.21 o 
  -2   5   3     1106.55     1130.00     40.95 o 
  -1   5   3        1.03        2.52      1.59 o 
   0   5   3       32.07       31.79      2.01 o 
   1   5   3      340.25      343.24     18.00 o 
   2   5   3       13.59        8.60      1.78 o 
   3   5   3       93.04       88.47      9.78 o 
   4   5   3       32.83       37.31      2.55 o 
   5   5   3      137.62      132.24      6.31 o 
   6   5   3       69.20       58.71      3.57 o 
   7   5   3        0.47        1.47      2.16 o 
   8   5   3       50.83       67.69      3.02 o 
   9   5   3        8.08        6.64      2.46 o 
  10   5   3      119.26      157.55     11.68 o 
  11   5   3        7.56        8.93      2.76 o 
  12   5   3       14.91       16.76      3.05 o 
 -14   6   3        2.73        4.72      2.21 o 
 -13   6   3        1.43        2.19      2.15 o 
 -12   6   3        3.01        3.25      2.24 o 
 -11   6   3       66.94       67.52     11.43 o 
 -10   6   3       26.60       26.11      3.48 o 
  -9   6   3       62.79       67.52     10.99 o 
  -8   6   3        1.70        1.38      1.97 o 
  -7   6   3      123.19      127.75      9.72 o 
  -6   6   3        4.15       10.43      1.87 o 
  -5   6   3       10.31        9.27      1.85 o 
  -4   6   3        0.68        1.61      1.63 o 
  -3   6   3      387.04      419.39     19.00 o 
  -2   6   3       11.11       11.48      1.58 o 
  -1   6   3       46.01       47.39      2.25 o 
   0   6   3      274.15      255.56      8.22 o 
   1   6   3      102.97      100.11      5.64 o 
   2   6   3       16.18       14.80      1.64 o 
   3   6   3       50.08       46.02      3.83 o 
   4   6   3      220.64      192.62     12.39 o 
   5   6   3       28.41       30.52      2.66 o 
   6   6   3       18.36       18.68      2.00 o 
   7   6   3       11.29       13.04      2.13 o 
   8   6   3        3.16        3.62      2.03 o 
   9   6   3       65.79       61.46      5.25 o 
  10   6   3        1.42        3.44      2.56 o 
  11   6   3       32.71       36.38      2.97 o 
 -13   7   3       29.52       33.91      5.73 o 
 -12   7   3       63.24       61.20      5.52 o 
 -11   7   3       12.84       12.68      2.42 o 
 -10   7   3       32.99       32.97      3.86 o 
  -9   7   3       77.21       79.25      6.74 o 
  -8   7   3      408.55      363.03     23.72 o 
  -7   7   3      164.32      146.67     10.78 o 
  -6   7   3       59.70       61.99      2.89 o 
  -5   7   3      505.27      537.74     35.34 o 
  -4   7   3       74.17       70.65      2.93 o 
  -3   7   3       81.79       99.98      4.39 o 
  -2   7   3      338.01      363.90     16.22 o 
  -1   7   3      316.73      307.84     19.74 o 
   0   7   3      625.65      595.55     24.27 o 
   1   7   3       58.73       56.85      1.98 o 
   2   7   3       98.02       98.30      5.21 o 
   3   7   3        5.70        7.86      2.16 o 
   4   7   3        8.05        6.20      2.02 o 
   5   7   3      552.67      456.81     31.46 o 
   6   7   3        7.79        5.71      2.18 o 
   7   7   3        9.55        7.32      1.96 o 
   8   7   3       41.05       38.94      2.69 o 
   9   7   3      268.95      279.77     19.31 o 
  10   7   3        0.62        2.26      2.62 o 
  11   7   3        0.03        0.69      2.79 o 
 -12   8   3        5.10        4.52      2.54 o 
 -11   8   3       34.46       30.92      2.79 o 
 -10   8   3        4.28        4.72      2.26 o 
  -9   8   3       25.27       22.06      2.18 o 
  -8   8   3        1.05        2.72      2.05 o 
  -7   8   3      144.10      137.62     13.07 o 
  -6   8   3       25.83       17.26      2.23 o 
  -5   8   3       59.37       54.87      2.83 o 
  -4   8   3       19.62       23.15      1.94 o 
  -3   8   3       31.59       35.18      2.03 o 
  -2   8   3       39.94       46.95      2.61 o 
  -1   8   3      307.02      312.68     11.05 o 
   0   8   3       36.26       41.65      3.33 o 
   1   8   3        1.40        1.13      1.56 o 
   2   8   3       71.45       75.73      2.53 o 
   3   8   3       56.68       56.05      3.84 o 
   4   8   3       10.52       11.27      2.50 o 
   5   8   3        9.16        6.53      1.99 o 
   6   8   3      119.02      120.22      7.84 o 
   7   8   3        6.13        6.51      2.02 o 
   8   8   3        0.16        0.45      2.27 o 
   9   8   3        6.36        4.41      2.24 o 
 -11   9   3       12.87       11.13      2.33 o 
 -10   9   3        8.10        6.39      2.09 o 
  -9   9   3        4.32        4.23      2.41 o 
  -8   9   3       20.36       16.29      1.99 o 
  -7   9   3        1.88        1.89      2.00 o 
  -6   9   3      157.20      129.22      7.13 o 
  -5   9   3        5.82        3.67      2.10 o 
  -4   9   3       15.90       13.93      2.07 o 
  -3   9   3      104.95      107.12      5.80 o 
  -2   9   3       44.96       45.00      2.01 o 
  -1   9   3        0.73        1.91      1.70 o 
   0   9   3       57.04       57.11      2.36 o 
   1   9   3      737.49      748.05     29.04 o 
   2   9   3       26.37       27.41      1.94 o 
   3   9   3      163.56      169.68      5.12 o 
   4   9   3      370.48      361.96     27.17 o 
   5   9   3       67.06       67.74      3.33 o 
   6   9   3        0.04        0.90      2.25 o 
   7   9   3       24.73       18.95      2.46 o 
   8   9   3      107.16       91.98      5.34 o 
  -9  10   3       68.09       52.85      3.35 o 
  -8  10   3       56.89       41.85      3.10 o 
  -7  10   3      151.73      126.23      5.97 o 
  -6  10   3        0.03        2.14      2.28 o 
  -5  10   3        0.12        2.67      2.50 o 
  -4  10   3       85.42       92.42      5.25 o 
  -3  10   3      205.33      219.55      8.31 o 
  -2  10   3       25.13       26.13      2.18 o 
  -1  10   3        0.87        0.82      1.67 o 
   0  10   3      329.26      322.18     16.99 o 
   1  10   3       52.78       57.01      2.68 o 
   2  10   3       36.14       35.42      1.94 o 
   3  10   3       13.37       13.54      2.18 o 
   4  10   3      379.61      345.45     24.23 o 
   5  10   3       28.89       31.29      2.75 o 
   6  10   3        5.79        5.66      2.20 o 
  -6  11   3        0.45        2.50      2.05 o 
  -5  11   3        3.87        2.76      2.18 o 
  -4  11   3        1.34        1.30      2.14 o 
  -3  11   3        3.77        2.86      2.13 o 
  -2  11   3       61.46       58.64      3.87 o 
  -1  11   3        0.29        0.36      1.79 o 
   0  11   3        0.27        1.51      1.86 o 
   1  11   3        2.55        2.33      1.93 o 
   2  11   3      146.37      138.66      8.12 o 
   3  11   3        0.37        1.85      2.32 o 
 -16   0   4        3.13        4.80      3.83 o 
 -15   0   4       16.96       11.62      3.74 o 
 -14   0   4      196.99      208.73      8.70 o 
 -13   0   4       26.08       20.02      4.56 o 
 -12   0   4       34.61       32.49      3.99 o 
 -11   0   4      794.29      668.01     19.32 o 
 -10   0   4      224.48      173.63      6.83 o 
  -9   0   4       92.80       88.23      5.59 o 
  -8   0   4        0.58        0.30      4.04 o 
  -7   0   4     1803.65     1692.07     50.21 o 
  -6   0   4        1.40        9.60      4.29 o 
  -5   0   4       96.61       85.26      5.05 o 
  -4   0   4      372.80      403.28     15.39 o 
  -3   0   4     1089.62     1014.03     26.86 o 
  -2   0   4      161.34      203.42      6.69 o 
  -1   0   4     1141.76      713.11     22.30 o 
   0   0   4      516.29      312.81     33.32 o 
   1   0   4      742.26      510.50     64.20 o 
   2   0   4       59.91       64.91      5.03 o 
   3   0   4      169.37      155.41     16.07 o 
   4   0   4      902.74      977.90     69.91 o 
   5   0   4       56.83       59.77      4.80 o 
   6   0   4      512.44      531.55     61.02 o 
   7   0   4      432.40      484.28     13.48 o 
   8   0   4        0.18        3.72      4.24 o 
   9   0   4      157.48      211.28     38.05 o 
  10   0   4       13.14       12.01      4.80 o 
  11   0   4      223.09      237.27     72.89 o 
  12   0   4        5.04        3.97      4.27 o 
  13   0   4       87.16      116.38     46.94 o 
 -16   1   4       22.99       22.05      3.44 o 
 -15   1   4       22.26       26.99      3.69 o 
 -14   1   4      115.08      100.90     10.10 o 
 -13   1   4      323.85      294.23     20.95 o 
 -12   1   4       21.84       19.17      3.08 o 
 -11   1   4      152.44      122.59      7.73 o 
 -10   1   4        6.36        4.17      2.27 o 
  -9   1   4      112.49       96.12     15.18 o 
  -8   1   4      130.40      119.85      5.44 o 
  -7   1   4      116.25      127.16      5.03 o 
  -6   1   4     1193.37     1197.91     25.37 o 
  -5   1   4      922.85      918.88     24.93 o 
  -4   1   4      290.14      231.80     86.20 o 
  -3   1   4      107.15       99.66     10.46 o 
  -2   1   4      575.53      424.11     39.33 o 
  -1   1   4      274.45      253.10     13.73 o 
   0   1   4     1569.60     1189.39    100.21 o 
   1   1   4       74.14       74.44      5.39 o 
   2   1   4       10.51        6.51      2.46 o 
   3   1   4       28.09       32.25      2.98 o 
   4   1   4      203.67      171.61     20.03 o 
   5   1   4      254.14      240.59     26.94 o 
   6   1   4      838.75      852.70     52.54 o 
   7   1   4      192.17      240.83      8.43 o 
   8   1   4      139.58      160.83      8.77 o 
   9   1   4      356.52      414.80     33.17 o 
  10   1   4        0.02        2.07      3.17 o 
  11   1   4        0.00        1.89      2.89 o 
  12   1   4        6.58        7.90      3.96 o 
  13   1   4       27.97       35.89      7.99 o 
 -16   2   4       16.67       14.46      2.85 o 
 -15   2   4       10.26        9.61      3.42 o 
 -14   2   4        0.86       -0.15      2.37 o 
 -13   2   4      114.55       97.07      9.17 o 
 -12   2   4      234.55      223.78     13.64 o 
 -11   2   4       81.00       71.63      7.35 o 
 -10   2   4        4.28        7.57      2.02 o 
  -9   2   4       60.05       59.94      5.24 o 
  -8   2   4      347.62      387.48     47.02 o 
  -7   2   4       79.10       76.27      8.29 o 
  -6   2   4     1918.82     2335.06    305.60 o 
  -5   2   4     1235.29     1501.33     85.94 o 
  -4   2   4     5831.09     6789.62    368.17 o 
  -3   2   4       33.99       48.37      7.00 o 
  -2   2   4       10.60        9.18      2.17 o 
  -1   2   4       49.69       45.61      4.18 o 
   0   2   4      437.42      373.11     39.73 o 
   1   2   4      300.18      321.68     26.42 o 
   2   2   4       10.85       11.96      2.59 o 
   3   2   4      362.23      307.72     35.59 o 
   4   2   4        1.49        1.10      2.37 o 
   5   2   4        0.79        1.78      2.47 o 
   6   2   4       30.73       32.96      3.58 o 
   7   2   4     1465.57     1820.86     47.74 o 
   8   2   4       15.11       18.33      3.69 o 
   9   2   4        0.50        4.06      3.17 o 
  10   2   4        1.05        1.48      3.69 o 
  11   2   4      103.87       99.92      7.22 o 
  12   2   4        0.92        1.83      3.90 o 
 -15   3   4        1.00        0.83      2.28 o 
 -14   3   4        2.74        1.95      2.11 o 
 -13   3   4        5.13        5.29      1.70 o 
 -12   3   4      347.36      318.96     35.69 o 
 -11   3   4        1.71        3.64      2.03 o 
 -10   3   4      117.41      102.41      8.74 o 
  -9   3   4      198.44      188.48     19.36 o 
  -8   3   4       21.35       24.83      3.04 o 
  -7   3   4       89.80       94.78     10.87 o 
  -6   3   4        9.04       12.05      1.91 o 
  -5   3   4      192.69      185.66     17.57 o 
  -4   3   4      227.58      268.48     16.16 o 
  -3   3   4      121.34      114.55      8.85 o 
  -2   3   4      352.45      349.20     22.92 o 
  -1   3   4      230.64      209.76     13.07 o 
   0   3   4      416.16      405.52     47.51 o 
   1   3   4      832.20      613.26     61.63 o 
   2   3   4     1554.81     1086.08     43.50 o 
   3   3   4       45.26       56.82      9.03 o 
   4   3   4       36.59       25.89      2.42 o 
   5   3   4      301.82      285.12     43.52 o 
   6   3   4      402.42      408.18     29.02 o 
   7   3   4      221.02      218.96     22.93 o 
   8   3   4      107.45       96.83     12.16 o 
   9   3   4       39.81       69.10      7.14 o 
  10   3   4       34.86       42.75     10.01 o 
  11   3   4       12.20       12.29      3.18 o 
  12   3   4      144.78      169.08     20.81 o 
 -15   4   4       10.78       10.58      2.46 o 
 -14   4   4        3.09        0.61      2.19 o 
 -13   4   4       24.65       22.59      3.34 o 
 -12   4   4        0.69        0.60      2.51 o 
 -11   4   4        9.71       11.99      2.63 o 
 -10   4   4        7.73       11.33      1.83 o 
  -9   4   4       25.88       30.91      5.46 o 
  -8   4   4        1.25        1.87      2.16 o 
  -7   4   4        0.41        1.82      2.04 o 
  -6   4   4       16.90       16.66      2.22 o 
  -5   4   4      834.90      970.35     33.19 o 
  -4   4   4      812.17      960.28     41.08 o 
  -3   4   4      127.41      118.75      7.63 o 
  -2   4   4       57.97       58.17      2.29 o 
  -1   4   4      116.41      122.02     10.79 o 
   0   4   4       33.18       25.12      2.41 o 
   1   4   4      614.69      652.16     48.01 o 
   2   4   4     1033.93     1388.68     46.14 o 
   3   4   4      166.84      169.53     16.05 o 
   4   4   4      317.42      313.55     33.96 o 
   5   4   4      112.16      133.32     16.33 o 
   6   4   4        0.85        3.23      2.49 o 
   7   4   4      495.84      455.12     48.84 o 
   8   4   4        0.12       -0.50      2.27 o 
   9   4   4       16.41       12.22      2.56 o 
  10   4   4        0.70        4.32      3.04 o 
  11   4   4       44.91       67.50      8.31 o 
  12   4   4       12.60       19.83      3.73 o 
 -14   5   4        0.01       -1.16      2.19 o 
 -13   5   4        6.40        5.71      2.52 o 
 -12   5   4        2.84        3.92      2.17 o 
 -11   5   4       11.17       14.77      3.73 o 
 -10   5   4       39.53       48.30     12.52 o 
  -9   5   4       66.40       63.87      4.39 o 
  -8   5   4       28.42       32.68      3.69 o 
  -7   5   4        4.02        6.41      2.47 o 
  -6   5   4      113.30      132.62     10.78 o 
  -5   5   4      134.68      138.80      5.74 o 
  -4   5   4       25.35       28.00      2.28 o 
  -3   5   4       25.53       27.69      1.72 o 
  -2   5   4      261.89      282.98      5.44 o 
  -1   5   4       22.58       27.22      2.78 o 
   0   5   4      169.77      148.61     10.10 o 
   1   5   4      135.77      114.96      6.88 o 
   2   5   4      155.20      195.62      7.14 o 
   3   5   4        4.18        5.68      2.33 o 
   4   5   4       69.69       70.49      5.10 o 
   5   5   4      209.66      185.36     15.80 o 
   6   5   4      113.50      104.83     10.21 o 
   7   5   4       10.88       14.06      2.54 o 
   8   5   4      499.50      545.72     46.97 o 
   9   5   4       14.30       16.42      2.68 o 
  10   5   4       66.69       91.40      7.39 o 
  11   5   4       18.04       21.47      3.62 o 
 -14   6   4       10.56       15.24      4.11 o 
 -13   6   4        5.33        5.59      2.46 o 
 -12   6   4      185.22      198.70     46.40 o 
 -11   6   4      160.39      171.66     46.44 o 
 -10   6   4       14.26       12.62      2.76 o 
  -9   6   4       73.18       62.35      5.77 o 
  -8   6   4      113.72      103.38      3.97 o 
  -7   6   4        0.83        1.85      1.77 o 
  -6   6   4      221.10      234.68      9.10 o 
  -5   6   4      323.16      382.83     28.10 o 
  -4   6   4       36.75       41.07      2.17 o 
  -3   6   4      224.19      220.45     20.00 o 
  -2   6   4        7.65       11.01      1.78 o 
  -1   6   4      400.57      375.02     39.76 o 
   0   6   4      204.81      195.30     11.15 o 
   1   6   4     1240.40     1203.12    101.33 o 
   2   6   4      206.01      273.01      6.10 o 
   3   6   4      564.25      578.18     31.76 o 
   4   6   4      268.71      278.71     14.56 o 
   5   6   4       24.84       25.31      2.24 o 
   6   6   4      165.43      168.13     12.23 o 
   7   6   4       86.33       83.69      8.79 o 
   8   6   4        3.98        6.57      2.19 o 
   9   6   4        6.97        5.82      2.95 o 
  10   6   4      172.48      191.51     19.31 o 
 -13   7   4        3.16        3.68      2.22 o 
 -12   7   4        4.99        4.58      2.12 o 
 -11   7   4        0.25        0.01      2.13 o 
 -10   7   4        0.00        1.44      2.28 o 
  -9   7   4        0.07        1.22      2.38 o 
  -8   7   4       20.30       19.34      2.03 o 
  -7   7   4        0.21        2.32      1.93 o 
  -6   7   4       81.55       80.33      5.98 o 
  -5   7   4      239.98      275.88     17.36 o 
  -4   7   4      116.83      117.65      5.49 o 
  -3   7   4        2.33        4.03      1.85 o 
  -2   7   4      227.55      212.85     14.29 o 
  -1   7   4      343.14      295.12     33.36 o 
   0   7   4       75.78       77.24      4.95 o 
   1   7   4      445.63      491.70     30.97 o 
   2   7   4        0.02        1.65      1.85 o 
   3   7   4      101.67      119.96      3.87 o 
   4   7   4        9.27       12.18      2.36 o 
   5   7   4      175.06      199.58     11.71 o 
   6   7   4      109.96       92.52      2.62 o 
   7   7   4       36.94       40.97      3.56 o 
   8   7   4        8.16        7.76      2.39 o 
   9   7   4        0.20        1.22      2.40 o 
  10   7   4        5.87        5.11      2.57 o 
 -12   8   4       33.95       29.19      3.36 o 
 -11   8   4        0.35        2.04      2.29 o 
 -10   8   4        4.01        4.67      2.16 o 
  -9   8   4       37.65       33.48      2.39 o 
  -8   8   4      151.47      124.35      6.82 o 
  -7   8   4        2.23        2.22      2.18 o 
  -6   8   4      108.04      113.72      9.24 o 
  -5   8   4        0.39        1.49      1.78 o 
  -4   8   4      253.31      287.32     12.34 o 
  -3   8   4       11.34       15.39      1.88 o 
  -2   8   4      399.73      364.44     35.56 o 
  -1   8   4      186.63      206.03      9.70 o 
   0   8   4        2.16        3.40      1.77 o 
   1   8   4       28.34       31.30      2.71 o 
   2   8   4      185.27      175.79     13.13 o 
   3   8   4      189.93      226.14     13.07 o 
   4   8   4       32.67       32.68      2.30 o 
   5   8   4       13.03       10.13      2.40 o 
   6   8   4       72.27       65.76      5.21 o 
   7   8   4       27.09       30.59      2.51 o 
   8   8   4       16.82       20.38      2.58 o 
 -10   9   4       33.42       35.84      2.34 o 
  -9   9   4       34.27       26.20      2.72 o 
  -8   9   4        6.98        4.97      2.05 o 
  -7   9   4       19.55       18.55      2.21 o 
  -6   9   4       39.43       40.03      3.27 o 
  -5   9   4        5.85        5.51      2.51 o 
  -4   9   4       60.81       63.24      5.39 o 
  -3   9   4      177.89      170.67     11.35 o 
  -2   9   4       62.31       63.90      4.89 o 
  -1   9   4       35.71       43.91      2.22 o 
   0   9   4        8.17        8.29      1.81 o 
   1   9   4      152.64      153.86      7.84 o 
   2   9   4       70.27       75.44      4.76 o 
   3   9   4      272.10      291.06     20.49 o 
   4   9   4      261.45      277.37     12.90 o 
   5   9   4       38.07       34.80      3.20 o 
   6   9   4        6.73        7.85      2.20 o 
   7   9   4        0.28        1.07      2.33 o 
  -8  10   4       24.05       17.80      2.53 o 
  -7  10   4       11.63        9.51      2.09 o 
  -6  10   4        0.00        1.45      2.42 o 
  -5  10   4        3.41        3.20      2.39 o 
  -4  10   4        0.07        1.01      2.00 o 
  -3  10   4        0.87        1.01      1.59 o 
  -2  10   4        0.48        1.83      1.64 o 
  -1  10   4       85.15       79.06      8.31 o 
   0  10   4      134.45      126.24      8.83 o 
   1  10   4       40.05       42.69      2.82 o 
   2  10   4       14.40       14.01      2.16 o 
   3  10   4       75.64       77.15      3.97 o 
   4  10   4        0.98        1.11      2.17 o 
   5  10   4        0.26        0.48      2.48 o 
  -4  11   4        5.62        2.68      1.95 o 
  -3  11   4        5.32        6.45      1.81 o 
  -2  11   4       13.01       13.92      2.15 o 
  -1  11   4       27.90       24.18      2.05 o 
   0  11   4       11.67       12.03      2.18 o 
   1  11   4        8.08        8.98      1.91 o 
 -16   1   5        5.15        2.58      2.74 o 
 -15   1   5       43.46       31.05      3.66 o 
 -14   1   5       14.75       15.77      2.60 o 
 -13   1   5       82.87       64.36      3.58 o 
 -12   1   5        0.22       -1.83      2.94 o 
 -11   1   5        1.00       -1.49      3.37 o 
 -10   1   5       87.70       84.14      8.28 o 
  -9   1   5        4.93        3.19      2.82 o 
  -8   1   5      120.84      109.54      4.09 o 
  -7   1   5       10.07        7.61      3.19 o 
  -6   1   5      320.26      327.67      7.01 o 
  -5   1   5        1.10       -0.71      3.46 o 
  -4   1   5       93.42      100.89      8.64 o 
  -3   1   5      107.92      104.78      7.75 o 
  -2   1   5     1757.94     1368.20    134.41 o 
  -1   1   5       65.45       56.89      7.95 o 
   0   1   5      259.44      201.35      7.41 o 
   1   1   5      944.17      661.51     51.42 o 
   2   1   5      286.89      219.92      4.16 o 
   3   1   5      114.04       78.02      5.58 o 
   4   1   5       81.94       74.42      5.50 o 
   5   1   5     1970.87     1697.34     85.03 o 
   6   1   5       73.79       58.30      4.85 o 
   7   1   5      110.48      102.28      6.70 o 
   8   1   5      335.96      324.43     16.88 o 
   9   1   5       93.21       94.38      7.20 o 
  10   1   5       32.89       32.20      5.17 o 
  11   1   5       10.88        5.03      3.65 o 
  12   1   5      163.46      204.24     64.09 o 
 -16   2   5        0.24        0.82      2.37 o 
 -15   2   5        0.73       -1.61      5.54 o 
 -14   2   5       59.55       44.89      3.72 o 
 -13   2   5        0.38        2.48      2.55 o 
 -12   2   5       52.97       50.03      7.78 o 
 -11   2   5       41.60       31.63      3.02 o 
 -10   2   5        3.01        1.48      2.31 o 
  -9   2   5        0.01       -0.07      2.86 o 
  -8   2   5       77.21       68.76      3.49 o 
  -7   2   5      138.33      166.94     30.83 o 
  -6   2   5       73.75       60.81      3.22 o 
  -5   2   5        8.85       20.79      3.35 o 
  -4   2   5      349.99      366.79     28.61 o 
  -3   2   5      143.56      163.22      9.61 o 
  -2   2   5       20.13       23.85      3.00 o 
  -1   2   5      551.28      451.20     40.98 o 
   0   2   5      148.47      163.48     12.23 o 
   1   2   5      489.92      353.04     52.69 o 
   2   2   5       14.53       13.38      2.57 o 
   3   2   5      482.79      480.68     14.12 o 
   4   2   5       83.50       66.13     10.37 o 
   5   2   5        0.25       -1.19      2.81 o 
   6   2   5      502.66      473.37     22.18 o 
   7   2   5      169.69      160.02     20.77 o 
   8   2   5       67.78       69.74      6.12 o 
   9   2   5       18.86       25.29      3.64 o 
  10   2   5      163.43      196.81     34.22 o 
  11   2   5        7.36        7.52      2.89 o 
 -15   3   5       30.16       20.10      3.17 o 
 -14   3   5        8.37        5.12      3.92 o 
 -13   3   5       27.15       23.68      3.83 o 
 -12   3   5        7.78        5.86      2.02 o 
 -11   3   5       16.22       18.68      2.50 o 
 -10   3   5       69.06       74.35     11.84 o 
  -9   3   5       38.85       34.87      3.40 o 
  -8   3   5      136.02      169.91     11.49 o 
  -7   3   5       14.66       14.90      2.48 o 
  -6   3   5      154.88      166.89     11.18 o 
  -5   3   5      259.68      333.58     20.15 o 
  -4   3   5      234.22      241.92     23.90 o 
  -3   3   5       67.69       63.70      3.76 o 
  -2   3   5       11.45       12.69      2.50 o 
  -1   3   5       10.36       14.86      2.22 o 
   0   3   5       46.02       37.49      3.43 o 
   1   3   5        0.10        1.72      2.19 o 
   2   3   5        0.23        1.77      2.66 o 
   3   3   5        0.09        1.68      3.20 o 
   4   3   5       40.00       26.94      2.51 o 
   5   3   5        1.85        1.64      2.40 o 
   6   3   5       46.52       53.11      8.30 o 
   7   3   5      313.31      301.38     31.70 o 
   8   3   5       43.15       40.50      3.52 o 
   9   3   5       33.22       27.15      3.30 o 
  10   3   5       16.82       19.18      3.09 o 
  11   3   5       14.66       19.65      3.72 o 
 -15   4   5       34.04       31.81      4.25 o 
 -14   4   5       91.61       81.03     10.67 o 
 -13   4   5        0.83        2.83      2.59 o 
 -12   4   5      256.56      210.28     20.85 o 
 -11   4   5      111.56      122.53     34.72 o 
 -10   4   5        7.72        8.87      2.27 o 
  -9   4   5       16.89       20.58      3.19 o 
  -8   4   5       23.15       33.61      3.48 o 
  -7   4   5      707.92      842.29     66.42 o 
  -6   4   5      661.20      843.81     68.02 o 
  -5   4   5     1275.91     1582.27    101.52 o 
  -4   4   5      400.79      398.96     43.34 o 
  -3   4   5      345.23      294.75     36.49 o 
  -2   4   5        0.54        3.97      2.04 o 
  -1   4   5       66.26       53.03      4.16 o 
   0   4   5      722.87      672.46     65.12 o 
   1   4   5      602.60      589.65     41.19 o 
   2   4   5      271.41      292.48     19.17 o 
   3   4   5      223.09      179.34     16.35 o 
   4   4   5      244.49      266.09      5.23 o 
   5   4   5       26.74       17.11      2.52 o 
   6   4   5       61.60       52.72      8.44 o 
   7   4   5      332.56      348.53     14.25 o 
   8   4   5        9.08       11.35      2.60 o 
   9   4   5        7.05       10.07      2.71 o 
  10   4   5       42.89       43.62      4.55 o 
  11   4   5       86.72       91.11     16.55 o 
 -14   5   5        2.56        2.16      2.14 o 
 -13   5   5        0.78        1.78      1.93 o 
 -12   5   5       44.13       55.19     15.26 o 
 -11   5   5       14.73       16.92      2.15 o 
 -10   5   5      140.91      157.67     42.96 o 
  -9   5   5       15.90       16.91      2.17 o 
  -8   5   5       19.72       16.17      2.22 o 
  -7   5   5        0.74        2.19      2.46 o 
  -6   5   5       68.63       72.04      2.36 o 
  -5   5   5       36.07       32.82      2.28 o 
  -4   5   5       21.87       16.96      2.30 o 
  -3   5   5      868.56      890.35     55.98 o 
  -2   5   5       45.50       42.00      3.70 o 
  -1   5   5       20.09       15.05      1.92 o 
   0   5   5       29.57       27.53      2.41 o 
   1   5   5      112.02      129.95      3.24 o 
   2   5   5       21.39       21.26      3.12 o 
   3   5   5        5.06        2.25      2.74 o 
   4   5   5      152.45      149.23     14.03 o 
   5   5   5        2.78        8.72      2.94 o 
   6   5   5       14.86       22.43      2.76 o 
   7   5   5       14.37       11.38      2.87 o 
   8   5   5        2.49        0.21      3.28 o 
   9   5   5       31.12       31.63      4.09 o 
  10   5   5       13.30       14.94      3.76 o 
 -13   6   5       16.69       14.05      3.00 o 
 -12   6   5        1.52        2.74      1.93 o 
 -11   6   5        0.37        1.65      2.58 o 
 -10   6   5        8.92        9.76      2.34 o 
  -9   6   5        0.73        3.51      2.75 o 
  -8   6   5        7.89        7.08      1.97 o 
  -7   6   5      578.36      549.19     23.99 o 
  -6   6   5      320.96      304.70     10.73 o 
  -5   6   5        3.93        3.47      2.14 o 
  -4   6   5       80.85       66.82      2.79 o 
  -3   6   5      353.96      390.44     21.10 o 
  -2   6   5        7.00        5.75      1.76 o 
  -1   6   5       77.77       77.61      7.65 o 
   0   6   5      322.02      290.76     17.53 o 
   1   6   5        0.00        1.94      1.87 o 
   2   6   5        0.35        0.82      2.27 o 
   3   6   5        3.78        1.18      2.32 o 
   4   6   5      101.97      101.05     13.25 o 
   5   6   5       73.17       68.82      6.99 o 
   6   6   5        6.04        7.13      3.01 o 
   7   6   5       77.20       61.46      9.46 o 
   8   6   5       19.31       12.08      2.58 o 
   9   6   5        2.38        2.10      3.13 o 
 -12   7   5        1.20        6.23      3.24 o 
 -11   7   5        1.69        1.03      2.64 o 
 -10   7   5        0.24        2.94      2.31 o 
  -9   7   5      218.94      198.22     12.49 o 
  -8   7   5       18.51       17.03      2.09 o 
  -7   7   5        1.22        3.69      2.01 o 
  -6   7   5      183.83      213.18     12.93 o 
  -5   7   5       46.61       56.24      2.84 o 
  -4   7   5       41.55       40.30      3.50 o 
  -3   7   5        3.03       16.04      2.25 o 
  -2   7   5      772.46      771.16     34.74 o 
  -1   7   5      132.48      124.06      6.44 o 
   0   7   5      184.37      162.46      9.64 o 
   1   7   5        2.56        3.93      2.11 o 
   2   7   5      131.20      130.82     12.99 o 
   3   7   5        5.43        8.50      2.92 o 
   4   7   5        8.13       10.42      3.04 o 
   5   7   5      171.59      150.19     12.26 o 
   6   7   5       72.42       74.86      9.42 o 
   7   7   5        7.04       11.57      3.10 o 
   8   7   5       10.65        7.58      2.74 o 
 -11   8   5       29.32       28.10      4.40 o 
 -10   8   5        4.23        5.27      2.60 o 
  -9   8   5       39.33       27.34      2.75 o 
  -8   8   5        0.37        1.74      1.85 o 
  -7   8   5       91.19       83.48      3.54 o 
  -6   8   5       49.22       55.81      6.36 o 
  -5   8   5        2.12        2.95      2.04 o 
  -4   8   5       20.79       24.72      2.07 o 
  -3   8   5      100.34       97.82      5.08 o 
  -2   8   5      250.14      241.90     10.23 o 
  -1   8   5       78.52       68.13      3.97 o 
   0   8   5      233.70      254.31     12.85 o 
   1   8   5        0.00       -0.72      2.12 o 
   2   8   5       18.14       17.99      2.10 o 
   3   8   5       12.94       12.49      2.52 o 
   4   8   5      114.75      121.23      5.14 o 
   5   8   5       61.40       46.78      7.08 o 
   6   8   5        3.21        4.38      2.79 o 
   7   8   5       18.83       18.00      2.38 o 
  -9   9   5        4.20        4.59      2.03 o 
  -8   9   5       26.58       20.19      3.45 o 
  -7   9   5      132.30      124.31     13.23 o 
  -6   9   5       22.85       18.32      3.19 o 
  -5   9   5        9.08        7.80      2.11 o 
  -4   9   5       25.36       17.97      1.79 o 
  -3   9   5        0.18        3.17      1.84 o 
  -2   9   5       21.70       21.74      1.85 o 
  -1   9   5       36.93       37.12      2.47 o 
   0   9   5       18.60       14.04      1.94 o 
   1   9   5      243.04      222.56     14.66 o 
   2   9   5        0.16        2.43      2.68 o 
   3   9   5      124.82      111.12      9.08 o 
   4   9   5       50.05       52.91      4.51 o 
   5   9   5       92.72       91.61      5.85 o 
  -7  10   5        0.72        0.93      2.41 o 
  -6  10   5       32.33       26.92      3.31 o 
  -5  10   5        0.04        0.78      2.71 o 
  -4  10   5       96.47       97.60      9.50 o 
  -3  10   5        0.52        1.83      1.77 o 
  -2  10   5        2.50        4.55      1.76 o 
  -1  10   5       45.97       52.42      2.75 o 
   0  10   5        7.54        6.14      1.99 o 
   1  10   5        3.57        3.19      2.10 o 
   2  10   5        1.01        0.25      2.44 o 
   3  10   5       49.35       41.19      2.49 o 
 -15   0   6      108.22       82.18      5.71 o 
 -14   0   6       14.47       13.31      3.53 o 
 -13   0   6        2.43        4.65      4.35 o 
 -12   0   6        8.72       10.54      4.50 o 
 -11   0   6       80.20       76.55      5.19 o 
 -10   0   6        3.20        5.22      4.35 o 
  -9   0   6       14.34       14.49      3.32 o 
  -8   0   6      868.25      876.10     25.55 o 
  -7   0   6      221.02      235.45      9.25 o 
  -6   0   6      304.55      328.23      9.34 o 
  -5   0   6       41.38       44.68      3.91 o 
  -4   0   6      283.30      348.26     19.56 o 
  -3   0   6      462.69      470.65     81.20 o 
  -2   0   6      775.81      764.49     51.10 o 
  -1   0   6     1022.15      774.48     36.56 o 
   0   0   6      200.60      160.47     28.44 o 
   1   0   6       67.59       64.06     11.55 o 
   2   0   6        8.00        7.51      3.70 o 
   3   0   6       18.33       12.94      3.25 o 
   4   0   6     1102.59      965.52     43.06 o 
   5   0   6     2919.09     2312.68    178.88 o 
   6   0   6      246.16      250.12     10.52 o 
   7   0   6        6.88        6.33      3.18 o 
   8   0   6      309.00      269.32     53.69 o 
   9   0   6       70.69       76.07     19.20 o 
  10   0   6       12.68       13.36      5.38 o 
 -15   1   6       49.92       38.41      6.02 o 
 -14   1   6       65.60       42.68      3.52 o 
 -13   1   6       63.45       51.74      3.43 o 
 -12   1   6        2.98        2.79      2.43 o 
 -11   1   6       26.41       22.77      2.97 o 
 -10   1   6        0.87       -0.75      2.82 o 
  -9   1   6        2.03        3.52      2.64 o 
  -8   1   6      226.20      225.36      6.28 o 
  -7   1   6        5.31        3.74      2.13 o 
  -6   1   6       83.86       94.43      3.49 o 
  -5   1   6       37.45       39.68      4.66 o 
  -4   1   6        1.06        4.79      2.55 o 
  -3   1   6       39.94       55.72      4.16 o 
  -2   1   6      561.33      552.67     55.65 o 
  -1   1   6       15.77       14.97      2.45 o 
   0   1   6      263.64      204.68     20.01 o 
   1   1   6       36.00       26.82      2.55 o 
   2   1   6      287.40      224.56     15.25 o 
   3   1   6       89.29       77.54      3.24 o 
   4   1   6        1.71        3.96      2.98 o 
   5   1   6       74.78       82.36      3.45 o 
   6   1   6      185.72      186.61      6.00 o 
   7   1   6        1.62        2.46      2.65 o 
   8   1   6        0.03        3.16      2.97 o 
   9   1   6       61.00       62.46      8.15 o 
  10   1   6        4.75        8.33      3.48 o 
 -15   2   6       39.14       33.95      4.24 o 
 -14   2   6       89.29       65.06      5.80 o 
 -13   2   6       31.30       24.16      3.61 o 
 -12   2   6       90.81       66.65      6.01 o 
 -11   2   6       62.36       52.21      4.95 o 
 -10   2   6       67.42       53.36      3.15 o 
  -9   2   6        0.72        3.48      2.97 o 
  -8   2   6       16.92       16.40      3.14 o 
  -7   2   6      449.46      558.11     29.75 o 
  -6   2   6       57.52       50.15      6.79 o 
  -5   2   6       61.83       88.26      9.13 o 
  -4   2   6      214.49      263.23     19.64 o 
  -3   2   6        2.36        5.03      2.45 o 
  -2   2   6        2.14        9.84      2.48 o 
  -1   2   6      363.93      326.83     27.16 o 
   0   2   6       17.83       12.41      2.26 o 
   1   2   6       49.26       44.97      3.71 o 
   2   2   6        3.25        3.85      2.38 o 
   3   2   6      162.14      166.23     11.97 o 
   4   2   6       40.74       37.97      3.98 o 
   5   2   6      647.93      564.85     63.32 o 
   6   2   6       10.09        9.83      3.44 o 
   7   2   6       18.57       24.54      3.62 o 
   8   2   6       15.99       16.51      2.98 o 
   9   2   6        3.05        5.55      3.17 o 
  10   2   6      119.47      160.74     25.20 o 
 -15   3   6        1.65       -1.98      2.65 o 
 -14   3   6        6.33        5.90      2.73 o 
 -13   3   6        0.06        0.22      3.41 o 
 -12   3   6       80.45       67.40      3.30 o 
 -11   3   6       39.73       55.53     26.84 o 
 -10   3   6        0.09        2.18      2.03 o 
  -9   3   6      140.14      195.34     34.23 o 
  -8   3   6       42.53       39.74      3.44 o 
  -7   3   6      257.59      309.78     19.49 o 
  -6   3   6        8.69       11.48      2.71 o 
  -5   3   6      280.87      310.90     59.45 o 
  -4   3   6       97.97      125.19      7.62 o 
  -3   3   6      232.39      219.91     37.47 o 
  -2   3   6       66.02       70.62      8.68 o 
  -1   3   6       52.13       51.37      3.21 o 
   0   3   6        2.22        0.75      2.61 o 
   1   3   6      148.23      157.80     18.17 o 
   2   3   6      156.82      155.22      6.16 o 
   3   3   6       11.08       12.97      2.80 o 
   4   3   6      491.79      546.05     34.64 o 
   5   3   6      542.55      600.28     22.66 o 
   6   3   6        1.86        2.06      3.36 o 
   7   3   6       23.11       29.11      3.65 o 
   8   3   6       91.84      110.52      7.34 o 
   9   3   6       84.99       84.54     10.68 o 
  10   3   6       72.64       98.28     12.80 o 
 -14   4   6        0.54        1.52      2.20 o 
 -13   4   6       16.50       22.75      8.17 o 
 -12   4   6        3.10        4.93      1.61 o 
 -11   4   6        1.45        2.90      2.02 o 
 -10   4   6        3.25        0.78      2.37 o 
  -9   4   6       11.01       10.51      2.41 o 
  -8   4   6      302.14      372.52     29.61 o 
  -7   4   6        5.28        8.51      2.32 o 
  -6   4   6      287.69      360.55     40.24 o 
  -5   4   6       40.49       53.59      3.57 o 
  -4   4   6        0.05        1.59      2.74 o 
  -3   4   6       14.16       13.66      2.44 o 
  -2   4   6      157.14      150.38     15.10 o 
  -1   4   6       26.22       22.14      2.81 o 
   0   4   6       12.85        8.30      2.07 o 
   1   4   6       57.24       55.00      3.10 o 
   2   4   6       69.53       78.06      3.76 o 
   3   4   6       19.32       16.56      2.31 o 
   4   4   6       20.32       14.67      3.08 o 
   5   4   6       15.68       15.98      3.06 o 
   6   4   6        6.19        3.22      3.13 o 
   7   4   6       24.06       21.45      4.30 o 
   8   4   6       41.66       38.72      6.00 o 
   9   4   6        0.19        2.34      3.64 o 
 -14   5   6       34.04       35.51     13.29 o 
 -13   5   6        2.20        1.57      2.18 o 
 -12   5   6        4.85        5.12      2.04 o 
 -11   5   6       73.94       93.44     24.90 o 
 -10   5   6      157.04      217.80     42.52 o 
  -9   5   6       28.36       30.51      5.11 o 
  -8   5   6        8.68       12.39      2.48 o 
  -7   5   6       20.84       24.74      2.63 o 
  -6   5   6        9.80       15.47      2.61 o 
  -5   5   6       85.49       91.92      7.20 o 
  -4   5   6      364.49      369.14     25.43 o 
  -3   5   6     1003.09      999.47     87.11 o 
  -2   5   6       42.71       51.41      3.28 o 
  -1   5   6      200.80      180.05     22.95 o 
   0   5   6      162.40      165.59     22.60 o 
   1   5   6       82.76       87.00      9.99 o 
   2   5   6        0.17        0.90      3.27 o 
   3   5   6      161.05      155.91     23.77 o 
   4   5   6      122.20      131.19     12.58 o 
   5   5   6      113.74      124.83     15.87 o 
   6   5   6        1.51        1.33      2.72 o 
   7   5   6       20.77       28.22      3.55 o 
   8   5   6       91.62      104.12      6.97 o 
   9   5   6       28.67       32.27      3.91 o 
 -13   6   6        1.35        2.70      2.42 o 
 -12   6   6       19.74       22.55      6.57 o 
 -11   6   6       41.23       53.12     17.16 o 
 -10   6   6        1.85        1.32      2.28 o 
  -9   6   6       10.60        8.69      2.26 o 
  -8   6   6       27.05       36.26      3.66 o 
  -7   6   6      482.59      569.96     35.24 o 
  -6   6   6       18.04       19.91      2.54 o 
  -5   6   6        0.05        0.85      2.42 o 
  -4   6   6      484.09      438.61     25.83 o 
  -3   6   6        0.27        6.42      1.91 o 
  -2   6   6      249.78      231.83     15.33 o 
  -1   6   6        9.51        7.78      1.94 o 
   0   6   6      895.20      792.13     77.14 o 
   1   6   6       14.02       14.35      2.75 o 
   2   6   6        6.78       15.53      3.30 o 
   3   6   6      289.22      284.96     38.30 o 
   4   6   6       19.88       28.74      5.05 o 
   5   6   6        1.88        5.79      2.81 o 
   6   6   6      154.24      145.64     13.19 o 
   7   6   6       56.32       56.44      7.44 o 
   8   6   6       24.66       23.50      4.89 o 
 -12   7   6        6.14       10.51      2.68 o 
 -11   7   6        6.43        5.88      2.54 o 
 -10   7   6        6.47        5.10      2.17 o 
  -9   7   6       49.58       46.23      7.08 o 
  -8   7   6        1.11        2.13      2.18 o 
  -7   7   6      137.16      146.21     16.16 o 
  -6   7   6       18.61       19.52      2.75 o 
  -5   7   6       12.05       13.30      2.46 o 
  -4   7   6       27.46       32.07      4.60 o 
  -3   7   6       24.62       23.58      2.08 o 
  -2   7   6       35.43       35.60      1.96 o 
  -1   7   6       33.36       33.79      2.35 o 
   0   7   6       28.33       24.87      2.37 o 
   1   7   6        7.33        9.59      2.44 o 
   2   7   6       33.10       31.62      3.00 o 
   3   7   6       17.43       21.08      3.53 o 
   4   7   6        4.13        4.58      2.83 o 
   5   7   6       24.07       29.44      3.15 o 
   6   7   6        3.55        4.92      2.96 o 
   7   7   6        8.79       10.40      2.92 o 
 -10   8   6        1.30        3.49      2.25 o 
  -9   8   6       26.95       24.66      5.64 o 
  -8   8   6       44.02       50.97      2.97 o 
  -7   8   6        1.26        1.73      2.24 o 
  -6   8   6       74.86       89.14     13.00 o 
  -5   8   6        7.36        6.69      2.09 o 
  -4   8   6        0.37        1.99      2.40 o 
  -3   8   6       72.39       70.13      6.07 o 
  -2   8   6        1.10        2.29      1.78 o 
  -1   8   6      117.14      121.30      9.40 o 
   0   8   6        6.66        6.15      1.77 o 
   1   8   6       32.39       30.26      2.49 o 
   2   8   6       44.56       41.77      4.87 o 
   3   8   6        8.28       10.58      2.62 o 
   4   8   6       29.14       23.62      3.10 o 
   5   8   6        9.26        5.00      2.83 o 
  -8   9   6       36.52       34.45      5.66 o 
  -7   9   6       17.42       14.71      2.49 o 
  -6   9   6      117.41      130.26     24.23 o 
  -5   9   6        5.02        4.88      2.25 o 
  -4   9   6        3.33        5.61      2.44 o 
  -3   9   6       25.21       25.13      2.33 o 
  -2   9   6        0.06        0.86      1.73 o 
  -1   9   6      177.59      155.12     17.56 o 
   0   9   6        0.02        2.69      2.22 o 
   1   9   6       51.81       51.11      4.72 o 
   2   9   6       35.33       37.28      6.67 o 
   3   9   6        1.07        1.09      3.11 o 
  -3  10   6       16.07       19.48      2.34 o 
  -2  10   6        9.54        6.55      2.03 o 
 -14   1   7        0.05        0.55      3.09 o 
 -13   1   7       13.87       14.37      2.59 o 
 -12   1   7        0.01        0.20      2.84 o 
 -11   1   7        0.52       -0.67      2.61 o 
 -10   1   7        1.75        3.39      2.32 o 
  -9   1   7       22.06       24.15      2.90 o 
  -8   1   7        0.08        2.02      2.45 o 
  -7   1   7       26.37       26.96      2.47 o 
  -6   1   7      180.86      204.76     17.94 o 
  -5   1   7      113.88      121.85      9.98 o 
  -4   1   7        6.83       15.40      2.77 o 
  -3   1   7      499.48      523.91     31.42 o 
  -2   1   7      125.85      146.83      8.59 o 
  -1   1   7       13.31       11.74      2.55 o 
   0   1   7        1.65        3.45      2.92 o 
   1   1   7      366.77      270.41     35.77 o 
   2   1   7      230.56      171.67      6.80 o 
   3   1   7       33.19       27.36      3.02 o 
   4   1   7      505.39      386.16     25.59 o 
   5   1   7       68.43       53.56      3.60 o 
   6   1   7       28.88       28.22      3.56 o 
   7   1   7        3.22        2.88      3.18 o 
   8   1   7       68.57       57.84      5.16 o 
   9   1   7       32.00       31.53      5.05 o 
 -14   2   7        2.85        2.12      2.34 o 
 -13   2   7        0.13        2.20      3.56 o 
 -12   2   7       51.70       58.90     10.43 o 
 -11   2   7        0.01        2.14      2.60 o 
 -10   2   7       22.28       29.19      7.44 o 
  -9   2   7        0.48        1.11      2.20 o 
  -8   2   7      201.48      255.29     27.68 o 
  -7   2   7        0.39        2.83      2.80 o 
  -6   2   7       18.74       24.61      2.94 o 
  -5   2   7       51.01       61.41      5.15 o 
  -4   2   7      278.37      331.23     35.89 o 
  -3   2   7      102.39       89.37      7.58 o 
  -2   2   7       26.67       24.62      2.49 o 
  -1   2   7       90.39       65.43      8.71 o 
   0   2   7       21.66       17.54      2.90 o 
   1   2   7       11.64       12.25      3.15 o 
   2   2   7        0.16        1.44      3.13 o 
   3   2   7      803.05      766.33     75.15 o 
   4   2   7      165.07      179.15     21.42 o 
   5   2   7        6.78        5.15      3.23 o 
   6   2   7        8.84        8.29      3.29 o 
   7   2   7       21.29       23.69      3.37 o 
   8   2   7        6.08        7.24      3.48 o 
 -14   3   7        7.05       11.80     12.29 o 
 -13   3   7       53.35       43.31     11.36 o 
 -12   3   7       14.14       18.92      8.24 o 
 -11   3   7        0.06        1.96      2.44 o 
 -10   3   7       12.68       13.19      3.24 o 
  -9   3   7        6.84        5.74      2.31 o 
  -8   3   7       77.64       84.36      5.41 o 
  -7   3   7        2.22        3.18      3.42 o 
  -6   3   7      309.31      354.50     13.24 o 
  -5   3   7      521.38      733.12     55.61 o 
  -4   3   7      336.84      413.94     39.25 o 
  -3   3   7       14.33       12.93      3.09 o 
  -2   3   7        0.47        3.42      2.61 o 
  -1   3   7        0.07       -0.13      2.21 o 
   0   3   7      133.98      104.03     17.02 o 
   1   3   7       30.11       23.63      3.14 o 
   2   3   7      382.95      360.34      6.21 o 
   3   3   7      285.37      276.89     23.53 o 
   4   3   7       51.62       45.87      3.65 o 
   5   3   7        2.20        0.23      2.98 o 
   6   3   7        1.50        1.22      3.12 o 
   7   3   7       34.77       38.72      3.47 o 
   8   3   7        6.90        8.58      3.45 o 
 -13   4   7        0.12        1.14      2.14 o 
 -12   4   7       22.76       33.81     12.70 o 
 -11   4   7       21.10       30.51      3.43 o 
 -10   4   7       56.63       77.85     18.95 o 
  -9   4   7        9.47       12.74      3.39 o 
  -8   4   7       59.91       70.35      7.57 o 
  -7   4   7      196.09      268.85     25.98 o 
  -6   4   7      153.05      165.96     15.82 o 
  -5   4   7      161.62      149.14     14.62 o 
  -4   4   7       16.72       25.47      3.55 o 
  -3   4   7      149.58      175.86     14.61 o 
  -2   4   7       65.49       67.75     11.42 o 
  -1   4   7       34.31       38.55      5.53 o 
   0   4   7      233.44      248.75     13.77 o 
   1   4   7       98.00       90.97      4.16 o 
   2   4   7      165.59      178.15      6.10 o 
   3   4   7       10.25       12.11      3.55 o 
   4   4   7       38.42       39.70      5.16 o 
   5   4   7       31.91       30.15      4.34 o 
   6   4   7        3.86        6.80      3.23 o 
   7   4   7      135.50      118.59     14.40 o 
   8   4   7        0.04        6.38      3.25 o 
 -13   5   7       14.30       12.25      3.12 o 
 -12   5   7        0.05        0.36      2.80 o 
 -11   5   7       11.17        9.36      3.49 o 
 -10   5   7       45.39       50.21      8.18 o 
  -9   5   7        0.88        2.53      2.98 o 
  -8   5   7        0.17       -0.06      2.84 o 
  -7   5   7       93.67      106.98      7.09 o 
  -6   5   7       21.65       25.59      3.41 o 
  -5   5   7       37.62       53.32      5.97 o 
  -4   5   7      311.10      362.73     46.10 o 
  -3   5   7        8.31       10.95      2.83 o 
  -2   5   7       37.83       34.63      3.27 o 
  -1   5   7       49.53       57.27      3.06 o 
   0   5   7       51.13       48.17      3.14 o 
   1   5   7        7.27       10.72      3.27 o 
   2   5   7      118.50      113.33     18.69 o 
   3   5   7       17.87       18.69      3.10 o 
   4   5   7       38.16       44.94      7.60 o 
   5   5   7       23.35       23.09      3.39 o 
   6   5   7        3.95        6.88      2.82 o 
   7   5   7        0.44       -0.48      2.61 o 
 -12   6   7        6.37        7.28      2.29 o 
 -11   6   7       12.95       14.47      3.44 o 
 -10   6   7       35.45       35.78      3.26 o 
  -9   6   7        1.09        3.69      2.11 o 
  -8   6   7      109.88      100.87      7.25 o 
  -7   6   7        2.16        2.87      2.83 o 
  -6   6   7        8.54        8.38      2.94 o 
  -5   6   7       72.86       95.32     11.72 o 
  -4   6   7       77.70       81.43      9.98 o 
  -3   6   7        0.43        4.88      2.40 o 
  -2   6   7       25.35       19.47      3.18 o 
  -1   6   7       10.37       13.48      2.39 o 
   0   6   7       16.40       16.23      2.32 o 
   1   6   7       10.25        9.37      3.41 o 
   2   6   7       18.03       15.93      3.09 o 
   3   6   7       89.66       79.74      5.51 o 
   4   6   7        8.83        9.08      3.39 o 
   5   6   7       28.60       27.29      3.92 o 
   6   6   7       25.94       19.73      3.72 o 
 -10   7   7        0.08        3.78      2.76 o 
  -9   7   7       15.89       16.86      2.87 o 
  -8   7   7        4.58        5.85      2.62 o 
  -7   7   7       44.20       49.25      6.20 o 
  -6   7   7        0.08        2.84      2.47 o 
  -5   7   7       60.80       58.72      2.79 o 
  -4   7   7       39.97       42.97      4.01 o 
  -3   7   7       45.77       57.46      4.24 o 
  -2   7   7      129.18      130.21     15.88 o 
  -1   7   7       35.30       30.23      3.21 o 
   0   7   7       33.61       33.76      2.85 o 
   1   7   7        0.83        1.88      2.56 o 
   2   7   7      113.13      136.15      4.16 o 
   3   7   7        0.12        0.92      3.57 o 
   4   7   7       13.80       18.58      3.85 o 
   5   7   7       35.53       36.31      3.26 o 
  -8   8   7       54.63       53.93      9.53 o 
  -7   8   7       32.21       34.95      4.72 o 
  -6   8   7       38.83       36.28      4.36 o 
  -5   8   7        1.17        4.82      2.98 o 
  -4   8   7        2.17        3.80      2.71 o 
  -3   8   7        6.76        7.26      1.96 o 
  -2   8   7       23.52       23.24      2.36 o 
  -1   8   7       14.75       20.09      2.69 o 
   0   8   7       17.94       18.47      2.62 o 
   1   8   7        0.19        2.75      3.37 o 
   2   8   7        2.29        1.00      2.73 o 
   3   8   7       27.45       30.66      3.89 o 
  -5   9   7        0.28        1.92      2.78 o 
  -4   9   7       12.57       11.34      3.37 o 
  -3   9   7        0.64        1.88      2.26 o 
  -2   9   7        1.99        2.35      1.99 o 
  -1   9   7       19.89       20.45      2.68 o 
 -13   0   8       28.26       26.69      5.65 o 
 -12   0   8       18.91       17.87      5.10 o 
 -11   0   8       38.44       46.72     17.59 o 
 -10   0   8      174.71      167.47     66.06 o 
  -9   0   8      238.90      214.71     39.29 o 
  -8   0   8       12.83       18.37      4.09 o 
  -7   0   8      149.27      181.00     11.50 o 
  -6   0   8       23.03       29.58      3.26 o 
  -5   0   8      115.06      161.44     15.51 o 
  -4   0   8        6.31        8.89      3.71 o 
  -3   0   8       26.59       24.80      4.04 o 
  -2   0   8       16.32        9.15      6.76 o 
  -1   0   8        0.72        4.01      5.13 o 
   0   0   8      160.03      133.70     25.74 o 
   1   0   8       33.09       26.19      4.58 o 
   2   0   8       84.91       58.89      9.54 o 
   3   0   8      363.21      324.95     46.77 o 
   4   0   8        5.54        4.71      4.62 o 
   5   0   8        0.29        0.81      4.89 o 
   6   0   8        0.19        2.36      4.95 o 
   7   0   8      139.61      117.50     16.37 o 
 -13   1   8        0.14        2.04      3.69 o 
 -12   1   8        0.37        3.01      2.85 o 
 -11   1   8        8.23        8.20      2.55 o 
 -10   1   8       30.60       19.80      3.05 o 
  -9   1   8        5.89        5.82      1.90 o 
  -8   1   8       97.78      120.39     14.69 o 
  -7   1   8      170.49      214.64      9.64 o 
  -6   1   8       53.11       77.39      6.99 o 
  -5   1   8      158.38      179.35     14.44 o 
  -4   1   8        4.92        6.93      3.22 o 
  -3   1   8       13.23       14.63      3.31 o 
  -2   1   8       45.46       55.27      7.27 o 
  -1   1   8      113.59       94.38     16.73 o 
   0   1   8       52.02       49.33      4.55 o 
   1   1   8       92.74       78.97      5.68 o 
   2   1   8       65.37       50.32      3.42 o 
   3   1   8       52.24       43.06      5.27 o 
   4   1   8       27.07       22.59      3.35 o 
   5   1   8       21.86       19.20      3.76 o 
   6   1   8        3.73        5.84      3.42 o 
   7   1   8        0.16        3.13      3.39 o 
 -13   2   8        0.00        1.58      3.07 o 
 -12   2   8        0.15        4.38      2.58 o 
 -11   2   8       49.05       56.52     13.41 o 
 -10   2   8       16.85       18.55      3.66 o 
  -9   2   8        0.00        2.13      2.52 o 
  -8   2   8        0.07        0.01      2.44 o 
  -7   2   8       55.78       70.35      3.94 o 
  -6   2   8        0.54        2.95      3.20 o 
  -5   2   8       15.95       20.64      3.25 o 
  -4   2   8        1.30        5.20      3.61 o 
  -3   2   8      125.13      119.71      7.66 o 
  -2   2   8       53.66       52.15      3.67 o 
  -1   2   8        0.06        2.90      3.19 o 
   0   2   8       28.46       24.14      4.11 o 
   1   2   8        1.39        2.44      3.38 o 
   2   2   8       80.94       73.14      3.99 o 
   3   2   8      392.69      362.69     36.11 o 
   4   2   8       25.00       20.18      3.40 o 
   5   2   8       86.29       66.80      6.63 o 
   6   2   8      108.62      115.62      9.59 o 
   7   2   8        3.90        5.44      3.67 o 
 -13   3   8       22.82       37.73      8.69 o 
 -12   3   8        3.36        5.08      2.72 o 
 -11   3   8        1.06        1.81      2.60 o 
 -10   3   8       49.52       59.34     13.27 o 
  -9   3   8       25.93       33.26      6.46 o 
  -8   3   8        3.58        5.49      3.27 o 
  -7   3   8       16.55       21.89      3.82 o 
  -6   3   8      379.59      600.76     61.64 o 
  -5   3   8        3.69        5.64      4.12 o 
  -4   3   8      262.35      361.92     40.18 o 
  -3   3   8        0.31        1.33      2.81 o 
  -2   3   8       31.79       30.79      2.92 o 
  -1   3   8        0.81        1.03      2.90 o 
   0   3   8        0.56        1.07      4.01 o 
   1   3   8      289.56      287.27     15.20 o 
   2   3   8      384.20      418.96      8.69 o 
   3   3   8       21.15       19.97      3.62 o 
   4   3   8       58.05       50.82      7.84 o 
   5   3   8       84.80       89.09      7.79 o 
   6   3   8       34.42       38.19      4.16 o 
 -12   4   8        9.87        9.85      3.51 o 
 -11   4   8        1.10        0.86      2.38 o 
 -10   4   8       10.50       10.10      2.34 o 
  -9   4   8        0.31        2.92      2.79 o 
  -8   4   8       44.05       37.09      3.84 o 
  -7   4   8      108.93      115.81     17.81 o 
  -6   4   8       36.16       58.70      7.68 o 
  -5   4   8        0.23        0.06      3.73 o 
  -4   4   8       64.41       89.35     10.68 o 
  -3   4   8       89.26       85.38     12.96 o 
  -2   4   8       80.25       85.96      9.17 o 
  -1   4   8        8.03        6.96      3.23 o 
   0   4   8       56.30       56.10      5.11 o 
   1   4   8        3.26        0.99      3.30 o 
   2   4   8       99.42      103.09     19.89 o 
   3   4   8       26.38       20.70      2.77 o 
   4   4   8        3.00        4.29      3.33 o 
   5   4   8       60.18       67.73      5.69 o 
 -11   5   8       45.00       41.91      9.47 o 
 -10   5   8       21.00       29.16      5.52 o 
  -9   5   8       45.84       60.55      8.02 o 
  -8   5   8       47.19       51.41      4.12 o 
  -7   5   8       19.86       20.83      3.49 o 
  -6   5   8      130.84      168.32     39.77 o 
  -5   5   8       14.70       18.80      3.64 o 
  -4   5   8        7.89       13.62      3.29 o 
  -3   5   8      261.96      324.27     31.12 o 
  -2   5   8       15.98       22.18      2.85 o 
  -1   5   8       34.48       32.02      5.13 o 
   0   5   8       56.19       51.28      9.90 o 
   1   5   8      281.75      278.51     40.23 o 
   2   5   8        3.31        6.15      3.27 o 
   3   5   8        8.01        9.01      3.92 o 
   4   5   8       53.09       60.93      4.14 o 
   5   5   8       20.34       24.24      4.09 o 
 -10   6   8       81.37      110.66     16.67 o 
  -9   6   8       59.64       68.67      9.55 o 
  -8   6   8      151.78      225.12     14.28 o 
  -7   6   8        5.26       10.64      3.37 o 
  -6   6   8       33.17       33.24      7.49 o 
  -5   6   8       22.30       27.18      3.26 o 
  -4   6   8       11.27       10.33      2.98 o 
  -3   6   8       13.34       18.62      3.29 o 
  -2   6   8       74.21       74.86     13.84 o 
  -1   6   8      156.73      170.16     15.30 o 
   0   6   8        7.53       10.02      2.67 o 
   1   6   8       19.34       15.70      3.20 o 
   2   6   8        6.85        5.84      2.84 o 
   3   6   8       85.12       81.16     13.53 o 
  -8   7   8       13.28       15.24      3.56 o 
  -7   7   8        4.89        4.20      2.99 o 
  -6   7   8        1.85        2.30      3.04 o 
  -5   7   8        5.39        6.09      2.89 o 
  -4   7   8        2.15        2.09      3.01 o 
  -3   7   8       19.24       17.89      2.68 o 
  -2   7   8        3.15        3.59      2.77 o 
  -1   7   8        0.34        0.57      2.29 o 
   0   7   8        1.93        3.12      2.62 o 
   1   7   8       24.48       24.85      3.22 o 
   2   7   8       43.88       45.82      3.57 o 
  -4   8   8       20.53       21.26      2.92 o 
  -3   8   8      154.32      174.41     14.12 o 
  -2   8   8       42.54       41.02      4.49 o 
 -12   1   9        2.76        3.49      2.57 o 
 -11   1   9        0.04        4.62      2.64 o 
 -10   1   9        1.32        3.40      2.35 o 
  -9   1   9        1.41        3.62      2.56 o 
  -8   1   9       70.10       91.74     10.84 o 
  -7   1   9       67.16       86.04      7.94 o 
  -6   1   9       90.69      137.92     16.55 o 
  -5   1   9       10.03        9.30      3.07 o 
  -4   1   9        2.19        6.06      3.36 o 
  -3   1   9       63.11       75.44      4.25 o 
  -2   1   9       40.07       35.25      4.10 o 
  -1   1   9       18.21       14.02      4.03 o 
   0   1   9       16.89       14.97      3.70 o 
   1   1   9      236.54      165.32      5.14 o 
   2   1   9        6.13        3.09      3.51 o 
   3   1   9        5.10        5.93      3.78 o 
   4   1   9       38.95       29.83      4.30 o 
 -12   2   9        0.94        1.78      2.87 o 
 -11   2   9       53.29       64.41     14.03 o 
 -10   2   9        7.11        6.90      2.36 o 
  -9   2   9       18.17       26.80      3.11 o 
  -8   2   9      190.13      248.97     51.35 o 
  -7   2   9        2.42        5.31      2.96 o 
  -6   2   9        3.59        6.83      3.41 o 
  -5   2   9       44.24       59.40      5.65 o 
  -4   2   9       31.73       46.59      4.46 o 
  -3   2   9        8.55        8.00      3.62 o 
  -2   2   9       36.55       38.93      3.94 o 
  -1   2   9      157.91       78.88      7.10 o 
   0   2   9        0.34        0.30      3.93 o 
   1   2   9       30.72       23.55      4.22 o 
   2   2   9      115.54       92.60      5.08 o 
   3   2   9       19.20       12.61      4.44 o 
   4   2   9        1.09        0.30      4.34 o 
 -11   3   9       33.42       35.80      6.02 o 
 -10   3   9        0.02       -1.14      2.51 o 
  -9   3   9        4.50        7.11      2.79 o 
  -8   3   9        9.51       14.37      4.09 o 
  -7   3   9        2.13        4.84      3.82 o 
  -6   3   9       89.58      108.98     11.21 o 
  -5   3   9       12.53       17.89      5.30 o 
  -4   3   9      117.68      138.01     15.04 o 
  -3   3   9        7.25        8.31      3.46 o 
  -2   3   9        2.82        2.16      3.57 o 
  -1   3   9       22.19       23.79      4.27 o 
   0   3   9       46.25       32.05     12.12 o 
   1   3   9       30.48       23.69      4.30 o 
   2   3   9       27.36       20.80      4.66 o 
   3   3   9       45.64       44.43      4.01 o 
   4   3   9        3.39        3.55      3.76 o 
 -10   4   9       27.75       37.16      7.53 o 
  -9   4   9        0.03        2.50      2.82 o 
  -8   4   9        3.52        2.88      3.90 o 
  -7   4   9      129.26      134.24     18.11 o 
  -6   4   9       57.36       74.64     15.17 o 
  -5   4   9       76.57      104.71     13.37 o 
  -4   4   9        0.03        4.10      3.00 o 
  -3   4   9      108.47      107.96     15.72 o 
  -2   4   9        9.39        7.76      2.82 o 
  -1   4   9        7.25        5.64      3.71 o 
   0   4   9      171.26      160.11     28.22 o 
   1   4   9      271.52      242.06     24.01 o 
   2   4   9       37.36       39.29      4.02 o 
   3   4   9       22.34       13.23      3.38 o 
  -9   5   9        0.07        3.36      3.11 o 
  -8   5   9        1.24        1.52      3.67 o 
  -7   5   9       13.23       13.57      3.44 o 
  -6   5   9       56.03       70.56     13.50 o 
  -5   5   9        3.30        4.52      3.11 o 
  -4   5   9       32.57       32.69      4.71 o 
  -3   5   9        0.03        2.91      3.90 o 
  -2   5   9        5.97       10.62      3.68 o 
  -1   5   9       12.83       18.77      3.77 o 
   0   5   9        7.88       11.87      4.30 o 
   1   5   9       81.79       70.07      5.15 o 
   2   5   9       40.67       40.82      9.40 o 
  -7   6   9        4.92        7.26      3.43 o 
  -6   6   9        0.10        1.28      3.25 o 
  -5   6   9        0.27       -2.40      3.01 o 
  -4   6   9        0.60        4.44      3.36 o 
  -3   6   9       30.00       33.37      3.86 o 
  -2   6   9        8.23        6.84      3.03 o 
  -1   6   9        5.56        6.02      2.89 o 
  -9   0  10       63.88       80.43     24.88 o 
  -8   0  10        4.12        6.56      4.93 o 
  -7   0  10       28.39       45.75      6.77 o 
  -6   0  10       13.00       14.70      4.89 o 
  -5   0  10       18.15       28.53      5.15 o 
  -4   0  10        0.52        1.89      5.71 o 
  -3   0  10      123.69      147.77     25.51 o 
  -2   0  10       43.67       38.78      6.22 o 
  -1   0  10       12.61        8.21      5.78 o 
   0   0  10       34.95       36.55      6.98 o 
   1   0  10       35.57       25.82      7.09 o 
  -9   1  10      111.08      149.36     26.81 o 
  -8   1  10       78.83      116.38     19.17 o 
  -7   1  10        4.25        4.50      3.53 o 
  -6   1  10       77.89      102.42     12.95 o 
  -5   1  10       40.43       58.84      6.81 o 
  -4   1  10        9.45       12.51      3.81 o 
  -3   1  10       27.63       26.45      4.09 o 
  -2   1  10       52.41       43.69      5.92 o 
  -1   1  10       20.24       18.45      5.14 o 
   0   1  10       48.88       46.96     10.04 o 
   1   1  10        1.35        0.60      4.59 o 
  -9   2  10       14.34       15.28      3.36 o 
  -8   2  10       25.83       41.72      6.40 o 
  -7   2  10       62.30       88.72     11.30 o 
  -6   2  10       17.48       29.80      5.69 o 
  -5   2  10       80.59      107.45     13.90 o 
  -4   2  10        3.15        7.63      4.22 o 
  -3   2  10        1.30        2.88      3.90 o 
  -2   2  10       22.97       14.59      4.09 o 
  -1   2  10       96.20       82.87      7.46 o 
   0   2  10       13.68       12.35      4.51 o 
   1   2  10       55.11       37.66      4.60 o 
  -8   3  10        8.11        5.81      3.64 o 
  -7   3  10      139.55      236.97     24.80 o 
  -6   3  10       30.96       48.13      7.43 o 
  -5   3  10        4.16        5.22      4.01 o 
  -4   3  10        3.97        5.42      3.48 o 
  -3   3  10       10.31       12.18      3.83 o 
  -2   3  10       18.48       20.59      7.00 o 
  -1   3  10       75.42       77.15      7.58 o 
   0   3  10       15.06       17.58      4.94 o 
  -6   4  10        0.77        2.94      3.38 o 
  -5   4  10        5.46        5.45      3.29 o 
  -4   4  10        0.11       -0.48      3.70 o 
  -3   4  10        0.85        1.14      5.33 o 
  -2   4  10        6.18       14.07      6.61 o 
                                                 
